# Supplementary material for: Multi-omic insights into mitochondrial dysfunction and prostatic disease: evidence from transcriptomics, proteomics, and methylomics
Source: Front Genet. 2025 Aug 22;16:1609933. doi: 10.3389/fgene.2025.1609933 (PMC12411192; doi:10.3389/fgene.2025.1609933)
Supplement: Supplementary file 3 [file Table1.xlsx]

## Sheet: bph_eqtlgen
TableS1	SMR analysis and colocalization analysis for association between mitochondrial gene expression and BPH in eQTLGen
outcome	probeID	ProbeChr	Gene	Probe_bp	topSNP	topSNP_chr	topSNP_bp	A1	A2	Freq	b_GWAS	se_GWAS	p_GWAS	b_eQTL	se_eQTL	p_eQTL	b_SMR	se_SMR	p_SMR	p_HEIDI	nsnp_HEIDI	lo_ci	up_ci	or	or_lci95	or_uci95	OR (95%CI)	nsnps	PP.H0.abf	PP.H1.abf	PP.H2.abf	PP.H3.abf	PP.H4.abf	PP.H4.abf_1
bph	ENSG00000147454	8	SLC25A37	23409647	rs2928682	8	23435117	A	G	0.28827	-0.0293296	0.00412744	1.193e-12	-0.49277	0.00829328	0	0.0595198	0.00843568	1.71707e-12	0.000983673	20	0.0429859	0.0760537	1.06133	1.04392	1.07902	1.061(1.044,1.079)
bph	ENSG00000075239	11	ACAT1	108005373	rs4550189	11	107986344	G	A	0.415507	-0.0159319	0.0037224	1.865e-05	0.377586	0.0116896	6.77215e-229	-0.0421939	0.00994457	2.20635e-05	0.0244279	20	-0.0616853	-0.0227025	0.958684	0.940179	0.977553	0.959(0.94,0.978)	5622	7.98553e-223	0.0437363	3.263e-222	0.177934	0.77833	0.956264
bph	ENSG00000074582	2	BCS1L	219525826	rs36085075	2	219526739	T	C	0.0258449	-0.0420236	0.0101875	3.703e-05	0.523256	0.0269203	3.74032e-84	-0.0803117	0.0199031	5.45713e-05	0.0134758	8	-0.119322	-0.0413016	0.922829	0.887522	0.95954	0.923(0.888,0.96)	4406	2.44805e-77	0.0343169	8.60579e-77	0.119791	0.845893	0.965683
bph	ENSG00000106049	7	HIBADH	27633837	rs62454870	7	27650526	G	A	0.248509	-0.0166828	0.00435127	0.000126	0.382505	0.00892882	0	-0.0436145	0.0114212	0.000134137	0.00322163	20	-0.0660001	-0.0212289	0.957323	0.936131	0.978995	0.957(0.936,0.979)
bph	ENSG00000204822	2	MRPL53	74699767	rs12621712	2	74716140	G	A	0.159046	0.019712	0.00526638	0.0001815	-0.716818	0.0118297	0	-0.0274994	0.00736089	0.00018706	0.065011	20	-0.0419267	-0.0130721	0.972875	0.95894	0.987013	0.973(0.959,0.987)	4964	0	0.234671	0	0.0880904	0.677238	0.765329
bph	ENSG00000084092	4	NOA1	57837262	rs1625691	4	57845740	C	T	0.297217	0.0149051	0.00400028	0.0001943	-0.275053	0.00948014	4.43275e-185	-0.0541898	0.0146631	0.000219325	0.0319738	20	-0.0829295	-0.0254501	0.947252	0.920416	0.974871	0.947(0.92,0.975)	7432	3.09104e-178	0.292811	1.08817e-178	0.102476	0.604713	0.707189
bph	ENSG00000137411	6	VARS2	30885127	rs2523594	6	31326629	C	T	0.302187	-0.0144751	0.0038776	0.000189	-0.257749	0.012729	3.62525e-91	0.0561596	0.0152976	0.000241474	0.000103122	20	0.0261763	0.0861429	1.05777	1.02652	1.08996	1.058(1.027,1.09)
bph	ENSG00000173085	4	COQ2	84194378	rs7668388	4	84186994	G	T	0.277336	-0.0132925	0.00416953	0.001434	0.246839	0.00858854	1.19055e-181	-0.0538507	0.0169953	0.00153193	0.138873	20	-0.0871615	-0.0205399	0.947574	0.916529	0.97967	0.948(0.917,0.98)	5971	2.04485e-174	0.717636	1.20512e-175	0.042053	0.240311	0.282364
bph	ENSG00000015475	22	BID	18237221	rs3788279	22	18200386	A	G	0.510934	-0.0118129	0.00369267	0.001377	0.115453	0.00794574	7.79925e-48	-0.102317	0.0327501	0.00178302	0.621437	20	-0.166507	-0.0381268	0.902743	0.846617	0.962591	0.903(0.847,0.963)	7056	9.42459e-42	0.721077	9.25804e-43	0.0706252	0.208298	0.278923
bph	ENSG00000176422	12	SPRYD4	56863532	rs2657880	12	56863770	C	G	0.21173	0.0139685	0.00478211	0.003484	0.77812	0.0103256	0	0.0179516	0.00615033	0.00351372	0.92926	20	0.00589695	0.0300062	1.01811	1.00591	1.03046	1.018(1.006,1.03)	3700	0	0.192926	0	0.774299	0.0327755	0.807074
bph	ENSG00000006282	17	SPATA20	48626816	rs9890200	17	48624523	C	A	0.349901	0.0109907	0.00386995	0.004515	-1.00849	0.00674709	0	-0.0108981	0.00383805	0.00451861	0.42658	20	-0.0184207	-0.00337552	0.989161	0.981748	0.99663	0.989(0.982,0.997)	5160	0	0.843918	0	0.0641083	0.0919733	0.156082
bph	ENSG00000037474	5	NSUN2	6616378	rs2303711	5	6602544	T	C	0.324056	-0.0106028	0.00382634	0.005589	0.689315	0.00745879	0	-0.0153816	0.00555342	0.00560984	0.426016	20	-0.0262663	-0.0044969	0.984736	0.974076	0.995513	0.985(0.974,0.996)	7588	0	0.853471	0	0.0684267	0.0781026	0.146529
bph	ENSG00000132591	17	ERAL1	27185020	rs4795457	17	27087929	T	C	0.193837	0.0126289	0.00466011	0.006728	-0.21736	0.00975022	4.33972e-110	-0.0581014	0.0215975	0.00714102	0.322675	20	-0.100432	-0.0157703	0.943554	0.904446	0.984353	0.944(0.904,0.984)	3158	6.05659e-104	0.871089	3.56192e-105	0.0511515	0.0777596	0.128911
bph	ENSG00000176623	8	RMDN1	87503536	rs7006629	8	87519542	C	T	0.482107	0.00997325	0.00370202	0.007062	-0.260408	0.00871786	4.74213e-196	-0.0382986	0.0142739	0.0072941	0.0467678	20	-0.0662754	-0.0103218	0.962426	0.935873	0.989731	0.962(0.936,0.99)	4984	5.83503e-189	0.850991	6.09119e-190	0.0887748	0.0602343	0.149009
bph	ENSG00000114021	3	NIT2	100063997	rs2289506	3	100064902	T	C	0.346918	-0.0104547	0.0039156	0.007585	-0.285626	0.0123037	3.24259e-119	0.0366027	0.0137992	0.00798949	0.199775	20	0.00955627	0.0636491	1.03728	1.0096	1.06572	1.037(1.01,1.066)	4858	1.13538e-112	0.780514	2.44416e-113	0.167972	0.0515147	0.219486
bph	ENSG00000140740	16	UQCRC2	21979481	rs4783432	16	21951415	A	G	0.194831	-0.0129861	0.00471023	0.00583	-0.125828	0.0158793	2.2999e-15	0.103205	0.0396351	0.00921714	0.116834	20	0.0255202	0.18089	1.10872	1.02585	1.19828	1.109(1.026,1.198)	2659	3.21203e-09	0.865058	1.63891e-10	0.0440478	0.0908941	0.134942
bph	ENSG00000178952	16	TUFM	28855730	rs7187776	16	28857645	G	A	0.341948	0.0097001	0.00374088	0.009511	0.846998	0.00659152	0	0.0114523	0.00441753	0.00952889	0.0883928	20	0.00279394	0.0201107	1.01152	1.0028	1.02031	1.012(1.003,1.02)	3408	0	0.717912	0	0.243411	0.0386768	0.282088
bph	ENSG00000196449	1	YRDC	38271236	rs9701812	1	38346396	T	C	0.44334	-0.00966714	0.00371956	0.009359	0.133813	0.00883547	8.17555e-52	-0.0722435	0.028203	0.0104204	0.545576	20	-0.127521	-0.0169656	0.930304	0.880275	0.983177	0.93(0.88,0.983)	5655	1.56336e-45	0.880222	1.25619e-46	0.0706783	0.0491	0.119778
bph	ENSG00000214756	11	CSKMT	62434374	rs113222038	11	62380027	T	C	0.249503	0.0119091	0.00431334	0.00577	0.0755087	0.0113383	2.7457e-11	0.157719	0.0618385	0.0107571	0.953137	16	0.0365155	0.278922	1.17084	1.03719	1.3217	1.171(1.037,1.322)	5069	1.26414e-05	0.868112	1.21348e-06	0.0832836	0.0485908	0.131874
bph	ENSG00000161558	19	TMEM143	48851553	rs275583	19	48850678	A	G	0.254473	-0.0109225	0.00425829	0.01032	-0.140135	0.00910798	2.03209e-53	0.0779425	0.0308063	0.0114036	0.0378333	20	0.0175622	0.138323	1.08106	1.01772	1.14835	1.081(1.018,1.148)	6914	3.16519e-47	0.839849	4.21701e-48	0.111846	0.0483049	0.160151
bph	ENSG00000151611	4	MMAA	146560301	rs113007107	4	146569488	T	C	0.0974155	0.0179186	0.00710208	0.01163	-0.253883	0.0142289	3.28795e-71	-0.070578	0.0282521	0.0124844	0.442434	20	-0.125952	-0.0152039	0.931855	0.881657	0.984911	0.932(0.882,0.985)	4293	1.35711e-64	0.868184	8.95135e-66	0.0571898	0.0746262	0.131816
bph	ENSG00000112992	5	NNT	43655150	rs7710854	5	43824677	G	A	0.120278	-0.0147227	0.00591274	0.01277	0.654686	0.0113501	0	-0.0224882	0.00903984	0.0128578	0.149747	16	-0.0402063	-0.00477011	0.977763	0.960591	0.995241	0.978(0.961,0.995)	5826	0	0.544084	0	0.420321	0.0355954	0.455916
bph	ENSG00000110011	11	DNAJC4	63999754	rs595880	11	64006466	T	G	0.335984	0.0103421	0.00389239	0.007893	-0.0601274	0.00911269	4.1618e-11	-0.172003	0.0697873	0.0137138	0.611877	20	-0.308786	-0.0352199	0.841977	0.734338	0.965393	0.842(0.734,0.965)	3909	1.89985e-05	0.857248	1.94298e-06	0.0876161	0.0551152	0.142731
bph	ENSG00000144827	3	ABHD10	111705033	rs3177101	3	111694093	A	G	0.2167	-0.0114741	0.00471216	0.01488	0.218805	0.0108683	3.83948e-90	-0.05244	0.0216929	0.0156326	0.0205215	20	-0.0949581	-0.00992192	0.948911	0.909411	0.990127	0.949(0.909,0.99)	6555	1.77588e-83	0.908258	1.30201e-84	0.0665652	0.0251768	0.091742
bph	ENSG00000224877	17	NDUFAF8	79214060	rs74778772	17	79213141	T	C	0.083499	0.0173833	0.00718913	0.0156	0.471091	0.0218154	2.02763e-103	0.0369002	0.015356	0.016262	0.15547	20	0.00680244	0.066998	1.03759	1.00683	1.06929	1.038(1.007,1.069)	7411	3.40503e-97	0.048495	6.65198e-96	0.947384	0.00412075	0.951505
bph	ENSG00000143353	1	LYPLAL1	219366696	rs10863439	1	219394080	C	A	0.494036	-0.00886514	0.00370152	0.01662	-0.330549	0.0115235	5.90413e-181	0.0268194	0.0112371	0.0170006	0.0851341	20	0.00479468	0.0488441	1.02718	1.00481	1.05006	1.027(1.005,1.05)	5938	5.00016e-176	0.0048456	1.02674e-173	0.994997	0.000157468	0.995154
bph	ENSG00000149792	11	MRPL49	64892249	rs74365834	11	64736378	C	T	0.0208748	0.0278291	0.0113913	0.01456	-0.245943	0.0240705	1.65381e-24	-0.113153	0.0476226	0.0175001	0.224195	19	-0.206493	-0.0198127	0.893014	0.813432	0.980382	0.893(0.813,0.98)	3825	2.32679e-23	4.8548e-06	4.79275e-18	0.999995	5.31473e-07	0.999995
bph	ENSG00000115419	2	GLS	191787915	rs7562400	2	191836562	G	C	0.428429	0.00899065	0.00377758	0.01733	0.224792	0.0080654	5.97911e-171	0.0399955	0.016866	0.0177223	0.157637	20	0.00693814	0.0730529	1.04081	1.00696	1.07579	1.041(1.007,1.076)	4798	1.07659e-163	0.915657	6.47085e-165	0.0550061	0.0293366	0.0843427
bph	ENSG00000099968	22	BCL2L13	18162504	rs2024229	22	18132812	G	T	0.313121	0.00967748	0.00407988	0.0177	-0.51787	0.00822787	0	-0.0186871	0.00788379	0.0177728	0.0331751	20	-0.0341393	-0.00323487	0.981486	0.966437	0.99677	0.981(0.966,0.997)	6957	0	0.882904	0	0.0861803	0.030916	0.117096
bph	ENSG00000162972	2	MAIP1	200846651	rs3114090	2	200803023	A	G	0.178926	0.0110383	0.00438203	0.01178	0.0816737	0.0118364	5.1929e-12	0.135152	0.0571163	0.0179691	0.763907	20	0.0232041	0.2471	1.14471	1.02348	1.28031	1.145(1.023,1.28)	4235	1.21906e-06	0.88996	8.17237e-08	0.0596112	0.0504276	0.110039
bph	ENSG00000100335	22	MIEF1	39904787	rs75911208	22	39905549	T	C	0.0656064	0.0183585	0.00746282	0.01389	-0.182745	0.0224073	3.4745e-16	-0.10046	0.0426546	0.0185132	0.462488	20	-0.184063	-0.016857	0.904421	0.831883	0.983284	0.904(0.832,0.983)	4702	4.07194e-10	0.834953	4.93601e-11	0.101149	0.0638979	0.165047
bph	ENSG00000180011	18	ZADH2	72914183	rs4891245	18	72907648	G	A	0.449304	0.0086349	0.00369645	0.01947	-0.595596	0.00734557	0	-0.0144979	0.00620888	0.0195418	0.421605	20	-0.0266673	-0.0023285	0.985607	0.973685	0.997674	0.986(0.974,0.998)	6919	0	0.903053	0	0.0715134	0.0254336	0.096947
bph	ENSG00000138346	10	DNA2	70202850	rs74797509	10	70237001	A	G	0.106362	-0.013772	0.00590567	0.01967	-0.328867	0.0138948	7.63126e-124	0.0418772	0.0180446	0.0202997	0.0805035	20	0.00650978	0.0772446	1.04277	1.00653	1.08031	1.043(1.007,1.08)	6392	2.83287e-117	0.713321	1.00323e-117	0.252581	0.0340976	0.286679
bph	ENSG00000115159	2	GPD2	157381024	rs298232	2	157305187	G	A	0.457256	-0.00872433	0.00375887	0.02029	0.389822	0.00779097	0	-0.0223803	0.00965289	0.0204218	0.181938	20	-0.0413	-0.00346064	0.977868	0.959541	0.996545	0.978(0.96,0.997)	4692	0	0.837466	0	0.13899	0.0235437	0.162534
bph	ENSG00000164898	7	FMC1	139027634	rs57532141	7	139032102	A	T	0.276342	0.0107287	0.00455958	0.01864	-0.116998	0.0100125	1.51721e-31	-0.0916999	0.0397537	0.0210716	0.278244	20	-0.169617	-0.0137826	0.912379	0.843988	0.986312	0.912(0.844,0.986)	5921	2.20236e-25	0.899016	1.94836e-26	0.0795118	0.021472	0.100984
bph	ENSG00000165487	13	MICU2	22122594	rs9550742	13	22088201	C	T	0.197813	-0.0108898	0.00471217	0.02085	-0.331733	0.0107584	8.92883e-209	0.032827	0.0142445	0.0211925	0.49222	20	0.00490778	0.0607462	1.03337	1.00492	1.06263	1.033(1.005,1.063)	6765	1.38054e-201	0.705576	5.2989e-202	0.270796	0.023628	0.294424
bph	ENSG00000110435	11	PDHX	34989757	rs3852515	11	34964082	T	C	0.328032	0.00930321	0.00401173	0.0204	0.13745	0.00860286	1.84242e-57	0.0676845	0.0294928	0.0217359	0.56816	20	0.00987861	0.12549	1.07003	1.00993	1.1337	1.07(1.01,1.134)	6555	1.67862e-84	0.866714	1.75829e-85	0.0907428	0.0425434	0.133286
bph	ENSG00000099795	19	NDUFB7	14679882	rs11085898	19	14679428	A	G	0.454274	0.00924395	0.00373191	0.01326	0.0707188	0.0118807	2.6424e-09	0.130714	0.057158	0.0222021	0.0545025	12	0.0186843	0.242744	1.13964	1.01886	1.27474	1.14(1.019,1.275)	6027	0.00101261	0.91245	7.27814e-05	0.0655615	0.0209031	0.0864646
bph	ENSG00000205981	3	DNAJC19	180704529	rs13088243	3	180608095	T	C	0.206759	-0.0121773	0.00484186	0.01192	0.0574902	0.0106475	6.68639e-08	-0.211815	0.0929088	0.0226187	0.331087	16	-0.393916	-0.0297138	0.809114	0.674411	0.970723	0.809(0.674,0.971)	4327	5.03557e-07	0.910611	4.7943e-08	0.0866954	0.00269327	0.0893886
bph	ENSG00000168393	2	DTYMK	242620781	rs35445107	2	242628954	C	T	0.171968	-0.0118398	0.00519518	0.02265	-0.167826	0.0145712	1.07571e-30	0.0705483	0.031556	0.0253744	0.696425	20	0.00869854	0.132398	1.0731	1.00874	1.14156	1.073(1.009,1.142)	5127	2.53903e-24	0.851234	3.55478e-25	0.119148	0.0296176	0.148766
bph	ENSG00000197448	7	GSTK1	142954566	rs77184215	7	142929637	A	C	0.0536779	-0.0186214	0.00836165	0.02595	-0.790645	0.0177583	0	0.0235521	0.0105889	0.0261337	0.568783	20	0.00279786	0.0443063	1.02383	1.0028	1.0453	1.024(1.003,1.045)	4191	0	0.923571	0	0.0306553	0.0457741	0.0764294
bph	ENSG00000175600	7	SUGCT	40537468	rs75334720	7	41031199	C	A	0.0218688	0.0308015	0.0137753	0.02538	0.451349	0.0362558	1.41611e-35	0.0682432	0.0310086	0.0277514	0.138837	15	0.00746634	0.12902	1.07063	1.00749	1.13771	1.071(1.007,1.138)	4857	1.80726e-28	0.57106	1.21122e-28	0.382679	0.0462615	0.42894
bph	ENSG00000169738	17	DCXR	79994310	rs60208666	17	79996070	G	C	0.0984095	-0.0118766	0.00543553	0.02887	0.950059	0.0128296	0	-0.0125009	0.00572374	0.0289586	0.845373	20	-0.0237194	-0.00128237	0.987577	0.97656	0.998718	0.988(0.977,0.999)	7540	0	0.0485559	0	0.950009	0.00143512	0.951444
bph	ENSG00000141385	18	AFG3L2	12353128	rs74593099	18	12329924	A	G	0.0924453	0.0143329	0.0064679	0.02669	-0.145764	0.0132342	3.2642e-28	-0.0983294	0.0452617	0.0298205	0.457947	20	-0.187042	-0.00961647	0.90635	0.829409	0.99043	0.906(0.829,0.99)	6855	1.61862e-22	0.885259	1.57056e-23	0.0858687	0.0288722	0.114741
bph	ENSG00000087157	17	PGS1	76397958	rs12150161	17	76423599	A	G	0.170974	-0.0105064	0.00478217	0.02804	0.172205	0.0122369	5.59733e-45	-0.061011	0.0281065	0.0299534	0.0166498	20	-0.1161	-0.00592226	0.940813	0.890386	0.994095	0.941(0.89,0.994)	8328	1.73448e-38	0.881924	1.91074e-39	0.0971337	0.0209421	0.118076
bph	ENSG00000136270	7	TBRG4	45145672	rs3757571	7	45146584	A	G	0.274354	-0.00942835	0.00434887	0.03019	0.280154	0.00870548	3.22408e-227	-0.0336542	0.0155583	0.0305337	0.140025	20	-0.0641485	-0.00315993	0.966906	0.937866	0.996845	0.967(0.938,0.997)	6093	1.12199e-219	0.911062	8.40033e-221	0.0681906	0.0207476	0.0889381
bph	ENSG00000112304	6	ACOT13	24686278	rs3813686	6	24721024	C	A	0.126243	0.012824	0.00591514	0.03018	0.320769	0.0122208	7.55298e-152	0.039979	0.0185033	0.030723	0.759707	20	0.00371253	0.0762455	1.04079	1.00372	1.07923	1.041(1.004,1.079)	8246	6.63977e-152	2.32804e-08	2.85208e-144	1	7.20252e-10	1
bph	ENSG00000155970	8	MICU3	16932450	rs62502366	8	16924115	A	G	0.313121	-0.0085092	0.00389794	0.02905	0.117469	0.00943115	1.30689e-35	-0.0724379	0.0336885	0.0315375	0.121926	20	-0.138467	-0.00640844	0.930124	0.870692	0.993612	0.93(0.871,0.994)	9709	3.93151e-29	0.846277	6.31397e-30	0.135894	0.0178292	0.153723
bph	ENSG00000175806	8	MSRA	10099089	rs11777364	8	10288546	C	G	0.451292	0.00799753	0.00373193	0.03214	0.319316	0.00790221	0	0.0250458	0.0117037	0.0323554	0.4049	20	0.00210655	0.0479851	1.02536	1.00211	1.04915	1.025(1.002,1.049)	8572	0	0.654928	0	0.332941	0.0121314	0.345072
bph	ENSG00000184752	12	NDUFA12	95344188	rs835044	12	95397552	T	C	0.354871	0.00860442	0.0040264	0.03261	0.686493	0.00752602	0	0.0125339	0.00586678	0.0326457	0.00438818	20	0.00103501	0.0240328	1.01261	1.00104	1.02432	1.013(1.001,1.024)
bph	ENSG00000174917	19	MICOS13	5679669	rs76853750	19	5645793	A	G	0.0238569	-0.0291296	0.0133194	0.02875	0.268032	0.0272418	7.64671e-23	-0.10868	0.0509063	0.0327695	0.0636324	20	-0.208456	-0.00890365	0.897017	0.811836	0.991136	0.897(0.812,0.991)	7401	3.21403e-17	0.851986	3.41087e-18	0.0903586	0.0576556	0.148014
bph	ENSG00000006744	17	ELAC2	12908606	rs2523	17	12895815	C	T	0.393638	0.00807433	0.00380506	0.03383	-0.356458	0.00797326	0	-0.0226515	0.0106866	0.0340386	0.505914	20	-0.0435972	-0.00170576	0.977603	0.957339	0.998296	0.978(0.957,0.998)	7592	0	0.0100033	0	0.989818	0.000178968	0.989997
bph	ENSG00000150756	5	ATPSCKMT	10238225	rs2578619	5	10248797	C	T	0.15507	-0.0112602	0.00523485	0.03148	0.131655	0.010805	3.75488e-34	-0.0855279	0.0403767	0.0341542	0.202114	20	-0.164666	-0.00638957	0.918028	0.848177	0.993631	0.918(0.848,0.994)	7129	4.61985e-29	0.825031	8.22536e-30	0.146864	0.0281052	0.174969
bph	ENSG00000174173	3	TRMT10C	101282998	rs9825208	3	101274807	T	G	0.436382	-0.00832699	0.00370253	0.0245	-0.0552841	0.00886845	4.5525e-10	0.150622	0.071198	0.0343846	0.340601	20	0.0110739	0.29017	1.16256	1.01114	1.33665	1.163(1.011,1.337)	5369	0.000182397	0.449385	0.000219375	0.540481	0.00973224	0.550213
bph	ENSG00000108528	17	SLC25A11	4841985	rs2243102	17	4839149	C	T	0.43837	-0.0078658	0.00371028	0.03397	-0.213933	0.00864537	3.47465e-135	0.0367676	0.0174067	0.0346639	0.121803	20	0.00265047	0.0708847	1.03745	1.00265	1.07346	1.037(1.003,1.073)	7142	2.25305e-128	0.872805	2.93297e-129	0.113606	0.013589	0.127195
bph	ENSG00000114956	2	DGUOK	74170020	rs4777	2	74185876	A	T	0.390656	0.00817312	0.00388088	0.0352	-0.214435	0.00880942	7.11529e-131	-0.0381146	0.0181657	0.0358909	0.591004	20	-0.0737194	-0.00250983	0.962603	0.928932	0.997493	0.963(0.929,0.997)	4261	6.50923e-124	0.689013	2.82217e-124	0.298719	0.0122682	0.310987
bph	ENSG00000076043	11	REXO2	114315554	rs2365626	11	114286669	C	T	0.242545	0.00933908	0.00437018	0.03259	-0.0958809	0.0092401	3.1686e-25	-0.097403	0.0465359	0.0363425	0.432803	20	-0.188613	-0.00619264	0.90719	0.828107	0.993826	0.907(0.828,0.994)	5542	4.31879e-19	0.932023	2.37941e-20	0.0513325	0.0166443	0.0679768
bph	ENSG00000160957	8	RECQL4	145739948	rs72697696	8	145981450	T	C	0.0238569	0.0275175	0.0120638	0.02252	-0.13825	0.0268062	2.504e-07	-0.199042	0.0954142	0.0369715	0.195884	15	-0.386054	-0.0120302	0.819515	0.679734	0.988042	0.82(0.68,0.988)	2915	0.0645002	0.832194	0.00240006	0.030896	0.0700103	0.100906
bph	ENSG00000128928	15	IVD	40712916	rs7165012	15	40654038	A	G	0.467197	-0.00782211	0.00376606	0.03783	-0.430107	0.00773247	0	0.0181864	0.00876221	0.0379353	0.408	20	0.00101247	0.0353603	1.01835	1.00101	1.03599	1.018(1.001,1.036)	4777	0	0.930396	0	0.0544725	0.0151312	0.0696037
bph	ENSG00000167315	18	ACAA2	47325099	rs75116816	18	47289049	G	C	0.219682	0.00917051	0.00439411	0.03693	0.261817	0.0159252	9.82655e-61	0.0350264	0.0169178	0.0384163	0.0718721	20	0.00186751	0.0681853	1.03565	1.00187	1.07056	1.036(1.002,1.071)	6120	4.91199e-54	0.923229	3.14822e-55	0.0591545	0.0176168	0.0767713
bph	ENSG00000140983	16	RHOT2	721130	rs72773411	16	728514	A	G	0.128231	-0.0115593	0.00552285	0.03635	0.133398	0.0128969	4.48338e-25	-0.086653	0.0422405	0.0402258	0.28522	20	-0.169444	-0.00386162	0.916995	0.844134	0.996146	0.917(0.844,0.996)	6612	6.69561e-19	0.841206	1.11543e-19	0.14012	0.0186742	0.158794
bph	ENSG00000145020	3	AMT	49457198	rs3448	3	49396751	T	C	0.23161	-0.00897674	0.00437676	0.04028	-0.499935	0.00863175	0	0.0179558	0.00876016	0.0403922	0.106848	20	0.000785886	0.0351257	1.01812	1.00079	1.03575	1.018(1.001,1.036)	2829	0	0.905265	0	0.078565	0.0161699	0.0947348
bph	ENSG00000103121	16	CMC2	81031786	rs1127390	16	81010073	T	C	0.229622	0.00850174	0.00414921	0.04044	0.487843	0.0101209	0	0.0174272	0.00851291	0.0406432	0.151119	20	0.000741896	0.0341125	1.01758	1.00074	1.0347	1.018(1.001,1.035)	9934	0	0.413846	0	0.579156	0.00699778	0.586154
bph	ENSG00000090432	1	MUL1	20830298	rs6700034	1	20834610	A	C	0.119284	0.0112958	0.00551552	0.04056	0.635123	0.0118342	0	0.0177852	0.0086905	0.0407062	0.754688	20	0.00075182	0.0348186	1.01794	1.00075	1.03543	1.018(1.001,1.035)	6166	0	0.920843	0	0.0585188	0.020638	0.0791568
bph	ENSG00000163050	1	COQ8A	227130241	rs12406714	1	227177061	T	C	0.506958	-0.00754007	0.00370337	0.04171	-0.69708	0.00758397	0	0.0108166	0.00531399	0.0418005	0.0275475	20	0.00040118	0.021232	1.01088	1.0004	1.02146	1.011(1,1.021)	6152	0	0.69185	0	0.297787	0.0103632	0.30815
bph	ENSG00000104835	19	SARS2	39423200	rs730078	19	39421388	A	G	0.331014	0.007821	0.00386222	0.04287	0.593355	0.00755272	0	0.013181	0.00651128	0.0429365	0.60707	20	0.000418891	0.0259431	1.01327	1.00042	1.02628	1.013(1,1.026)	6258	0	0.915069	0	0.0712127	0.013718	0.0849307
bph	ENSG00000204564	6	C6orf136	30617901	rs114542476	6	31182833	G	T	0.0427435	0.0187185	0.00912206	0.04016	0.309073	0.0296365	1.83191e-25	0.0605633	0.0300802	0.0440731	0.0321868	20	0.00160611	0.11952	1.06243	1.00161	1.12696	1.062(1.002,1.127)	3537	4.60152e-27	9.9506e-09	4.62436e-19	1	2.61666e-10	1
bph	ENSG00000019186	20	CYP24A1	52780250	rs912505	20	52776841	G	A	0.206759	0.00914549	0.00450961	0.04257	-0.152048	0.00977384	1.4352e-54	-0.0601488	0.0299101	0.0443271	0.122182	20	-0.118773	-0.001525	0.941624	0.88801	0.998476	0.942(0.888,0.998)	6800	3.0175e-48	0.813014	6.42546e-49	0.173109	0.0138768	0.186986
bph	ENSG00000204922	11	UQCC3	62439452	rs13941	11	62439569	G	A	0.270378	0.00850503	0.00415691	0.04072	-0.120712	0.0115786	1.8986e-25	-0.0704574	0.0350936	0.0446749	0.10295	20	-0.139241	-0.00167394	0.931967	0.870018	0.998327	0.932(0.87,0.998)	5070	4.47617e-19	0.898566	4.29994e-20	0.0863037	0.0151308	0.101434
bph	ENSG00000167699	17	GLOD4	672959	rs2750010	17	679476	A	T	0.201789	0.00918458	0.00456944	0.04438	-0.211214	0.00966877	8.67257e-106	-0.0434847	0.0217255	0.0453337	0.00570374	20	-0.0860667	-0.00090272	0.957447	0.917533	0.999098	0.957(0.918,0.999)
bph	ENSG00000181991	15	MRPS11	89016453	rs62024338	15	89021523	C	T	0.0149105	-0.0262445	0.0129988	0.04344	-0.482548	0.0383723	2.88338e-36	0.0543875	0.0272828	0.0462099	0.383775	20	0.000913212	0.107862	1.05589	1.00091	1.11389	1.056(1.001,1.114)	6087	1.91304e-28	0.895943	1.27845e-29	0.0598299	0.0442267	0.104057
bph	ENSG00000164951	8	PDP1	94904164	rs11778469	8	94917576	C	T	0.405567	-0.00751142	0.00375196	0.04528	0.163423	0.0080705	3.59594e-91	-0.0459631	0.0230705	0.0463396	0.466817	20	-0.0911813	-0.00074492	0.955077	0.912852	0.999255	0.955(0.913,0.999)	5562	8.61848e-85	0.82774	1.64623e-85	0.158093	0.0141666	0.17226
bph	ENSG00000103024	16	NME3	1821009	rs1178437	16	1831912	G	C	0.328032	0.00768282	0.00384333	0.04559	0.197481	0.00849849	1.9165e-119	0.0389041	0.0195336	0.0464101	0.523427	20	0.000618244	0.07719	1.03967	1.00062	1.08025	1.04(1.001,1.08)	7167	1.86998e-112	0.842552	3.22994e-113	0.145519	0.0119287	0.157448
bph	ENSG00000197345	11	MRPL21	68665023	rs636049	11	68667198	C	A	0.300199	0.00780318	0.00392514	0.04676	-0.775768	0.00726209	0	-0.0100587	0.00506056	0.0468498	0.818273	20	-0.0199774	-0.000140002	0.989992	0.980221	0.99986	0.99(0.98,1)	5681	0	0.791345	0	0.197462	0.0111937	0.208655
bph	ENSG00000142082	11	SIRT3	226194	rs72878032	11	212408	T	C	0.213718	0.0083903	0.0042226	0.04687	0.206724	0.00965917	1.28551e-101	0.0405871	0.0205141	0.0478733	2.65752e-06	20	0.000379464	0.0807947	1.04142	1.00038	1.08415	1.041(1,1.084)
bph	ENSG00000115204	2	MPV17	27540453	rs1406295	2	27689700	G	A	0.375746	-0.00837182	0.0037525	0.02568	0.0332052	0.00812977	4.4191e-05	-0.252123	0.128769	0.0502358	0.596462	14	-0.50451	0.00026424	0.777149	0.603801	1.00026	0.777(0.604,1)
bph	ENSG00000174886	19	NDUFA11	5897652	rs2637201	19	5889934	G	A	0.55666	0.00733106	0.00370817	0.04805	-0.124302	0.00899698	2.04099e-43	-0.0589777	0.0301358	0.0503398	0.592869	20	-0.118044	8.8468e-05	0.942728	0.888657	1.00009	0.943(0.889,1)
bph	ENSG00000119013	2	NDUFB3	201943314	rs7597440	2	201842010	A	G	0.192843	0.0103487	0.00493738	0.03609	-0.0955967	0.01763	5.88041e-08	-0.108254	0.0553723	0.05058	0.375817	13	-0.216784	0.000275708	0.8974	0.805104	1.00028	0.897(0.805,1)
bph	ENSG00000154518	2	ATP5MC3	176045160	rs268157	2	176027151	G	A	0.206759	-0.00990465	0.00500741	0.04795	0.123621	0.0101737	5.6668e-34	-0.0801213	0.0410394	0.0509023	0.970213	20	-0.160559	0.000315924	0.923004	0.851668	1.00032	0.923(0.852,1)
bph	ENSG00000171861	17	MRM3	690631	rs9915388	17	698176	A	G	0.109344	-0.0107837	0.00553578	0.05144	0.225058	0.0123676	5.41162e-74	-0.0479152	0.0247377	0.0527535	0.102343	20	-0.0964011	0.000570692	0.953215	0.9081	1.00057	0.953(0.908,1.001)
bph	ENSG00000197912	16	SPG7	89590750	rs4785686	16	89587871	C	A	0.492048	-0.00721922	0.00371933	0.05227	0.191279	0.00794624	4.96005e-128	-0.0377419	0.0195077	0.0530246	0.0479517	20	-0.075977	0.000493192	0.962961	0.926838	1.00049	0.963(0.927,1)
bph	ENSG00000102897	16	LYRM1	20923759	rs11642550	16	20854647	A	G	0.318091	0.007622	0.00390271	0.05078	0.099737	0.00856597	2.47931e-31	0.076421	0.0396767	0.0540928	0.303616	20	-0.00134533	0.154187	1.07942	0.998656	1.16671	1.079(0.999,1.167)
bph	ENSG00000213339	19	QTRT1	10818109	rs10410775	19	10856273	T	C	0.393638	0.00808248	0.00392544	0.03952	0.0461382	0.00857142	7.33362e-08	0.17518	0.0910919	0.0544664	0.848052	20	-0.00336012	0.35372	1.19146	0.996646	1.42436	1.191(0.997,1.424)
bph	ENSG00000125375	14	DMAC2L	50790660	rs7146558	14	50784919	C	A	0.439364	-0.0072043	0.00375224	0.05484	0.232592	0.00794634	2.47755e-188	-0.030974	0.016167	0.05538	0.0540877	20	-0.0626613	0.00071332	0.969501	0.939262	1.00071	0.97(0.939,1.001)
bph	ENSG00000169169	19	CPT1C	50205571	rs721885	19	50196451	T	C	0.345924	-0.00766571	0.00396571	0.05327	-0.117922	0.00867648	4.52851e-42	0.0650066	0.0339683	0.0556533	0.167151	20	-0.00157127	0.131584	1.06717	0.99843	1.14063	1.067(0.998,1.141)
bph	ENSG00000132781	1	MUTYH	45800488	rs12739418	1	45850319	T	C	0.470179	-0.00706798	0.00369471	0.05577	-0.25139	0.00790331	4.98541e-222	0.0281156	0.0147237	0.0561912	0.0022392	20	-0.000742852	0.0569741	1.02851	0.999257	1.05863	1.029(0.999,1.059)
bph	ENSG00000088682	16	COQ9	57488262	rs223869	16	57494992	A	C	0.0775348	0.0156224	0.00820502	0.05685	-0.250599	0.0158156	1.52221e-56	-0.0623402	0.0329772	0.0587044	0.0224155	20	-0.126976	0.00229511	0.939563	0.880755	1.0023	0.94(0.881,1.002)
bph	ENSG00000137124	9	ALDH1B1	38395659	rs77054814	9	38393451	G	A	0.0646123	0.0126864	0.00664906	0.05636	0.197934	0.0180078	4.19419e-28	0.0640941	0.0340946	0.0601234	0.0419112	6	-0.00273132	0.13092	1.06619	0.997272	1.13988	1.066(0.997,1.14)
bph	ENSG00000162241	11	SLC25A45	65146917	rs61154080	11	65166849	T	C	0.084493	-0.0122758	0.00657867	0.06206	0.226119	0.0138735	1.00981e-59	-0.0542891	0.0292839	0.063755	0.000123639	20	-0.111686	0.00310734	0.947158	0.894325	1.00311	0.947(0.894,1.003)
bph	ENSG00000134809	11	TIMM10	57297106	rs2729382	11	57309933	T	C	0.441352	0.00685659	0.00370027	0.06388	0.409585	0.00764995	0	0.0167404	0.0090396	0.0640414	0.505591	20	-0.000977216	0.034458	1.01688	0.999023	1.03506	1.017(0.999,1.035)
bph	ENSG00000063241	19	ISOC2	55969031	rs751152	19	55973417	T	C	0.449304	-0.00689773	0.0037285	0.0643	0.189111	0.0100389	3.70028e-79	-0.0364745	0.0198108	0.0656006	0.0936951	20	-0.0753037	0.00235467	0.964183	0.927462	1.00236	0.964(0.927,1.002)
bph	ENSG00000083720	5	OXCT1	41800394	rs66820325	5	41850769	T	C	0.251491	0.00825355	0.00448076	0.06546	0.142345	0.00974619	2.6022e-48	0.0579827	0.0317275	0.0676212	0.44841	20	-0.0042032	0.120169	1.0597	0.995806	1.12769	1.06(0.996,1.128)
bph	ENSG00000213563	8	C8orf82	145752816	rs2721142	8	145752467	T	A	0.462227	0.00684644	0.00369479	0.06389	-0.0940992	0.00949788	3.86581e-23	-0.0727577	0.0399457	0.0685436	0.0805305	20	-0.151051	0.00553587	0.929826	0.859804	1.00555	0.93(0.86,1.006)
bph	ENSG00000167792	11	NDUFV1	67377164	rs7937159	11	67359947	G	T	0.379722	-0.00759646	0.00378687	0.04485	0.0534346	0.0124446	1.7564e-05	-0.142164	0.0782219	0.0691494	0.104624	3	-0.295479	0.0111509	0.867479	0.744175	1.01121	0.867(0.744,1.011)
bph	ENSG00000161653	17	NAGS	42084172	rs16940439	17	42067365	C	T	0.327038	0.00725129	0.00388809	0.06222	-0.0677258	0.008534	2.0881e-15	-0.107068	0.0589732	0.069441	0.305182	20	-0.222655	0.00851947	0.898465	0.800391	1.00856	0.898(0.8,1.009)
bph	ENSG00000137824	15	RMDN3	41038065	rs4924501	15	41026994	G	T	0.507952	0.00673843	0.00371059	0.06931	0.283163	0.00877852	2.86118e-228	0.023797	0.0131248	0.0698119	0.447858	20	-0.00192761	0.0495216	1.02408	0.998074	1.05077	1.024(0.998,1.051)
bph	ENSG00000174099	12	MSRB3	65777223	rs6581626	12	65711378	A	G	0.471173	-0.00698828	0.00370338	0.05921	-0.0517959	0.00795758	7.5653e-11	0.13492	0.0744435	0.0699282	0.496945	20	-0.0109893	0.280829	1.14445	0.989071	1.32423	1.144(0.989,1.324)
bph	ENSG00000171103	2	TRMT61B	29082927	rs55785599	2	29087814	A	C	0.411531	0.00678046	0.00373579	0.06959	0.256948	0.0118332	1.5064e-104	0.0263885	0.0145898	0.0704988	0.409506	20	-0.00220751	0.0549845	1.02674	0.997795	1.05652	1.027(0.998,1.057)
bph	ENSG00000196290	2	NIF3L1	201761352	rs7559150	2	201754063	C	T	0.263419	0.0079432	0.00435722	0.06832	-0.101529	0.00937674	2.5419e-27	-0.0782354	0.0435198	0.0722247	0.128854	20	-0.163534	0.00706341	0.924747	0.849137	1.00709	0.925(0.849,1.007)
bph	ENSG00000120662	13	MTRF1	41814123	rs7321681	13	41861460	T	G	0.277336	-0.00786134	0.00436498	0.07165	-0.217027	0.00927876	5.45314e-121	0.0362229	0.0201722	0.0725447	0.0820271	20	-0.00331461	0.0757604	1.03689	0.996691	1.0787	1.037(0.997,1.079)
bph	ENSG00000178074	2	C2orf69	200798318	rs10931888	2	201022952	G	T	0.186879	0.00831912	0.00433062	0.0547	0.0512995	0.0102554	5.66801e-07	0.162168	0.0904294	0.0729237	0.15803	20	-0.0150736	0.33941	1.17606	0.985039	1.40412	1.176(0.985,1.404)
bph	ENSG00000100601	14	ALKBH1	78156555	rs56412551	14	78145196	G	A	0.270378	-0.00750938	0.00418817	0.07292	0.236826	0.00891741	2.09263e-155	-0.0317085	0.0177248	0.0736265	0.533001	20	-0.0664491	0.00303211	0.968789	0.935711	1.00304	0.969(0.936,1.003)
bph	ENSG00000101391	20	CDK5RAP1	31968006	rs6141962	20	32110312	C	T	0.326044	-0.00716157	0.00391771	0.06751	-0.0710194	0.00871125	3.56179e-16	0.10084	0.0565337	0.0744706	0.00284592	20	-0.00996605	0.211646	1.1061	0.990083	1.23571	1.106(0.99,1.236)
bph	ENSG00000115317	2	HTRA2	74758488	rs72470544	2	74757554	T	G	0.027833	0.0206875	0.0115379	0.0729	-0.296583	0.0291436	2.52221e-24	-0.0697527	0.039502	0.0774291	0.0818123	20	-0.147177	0.00767122	0.932624	0.863142	1.0077	0.933(0.863,1.008)
bph	ENSG00000166743	16	ACSM1	20672385	rs163242	16	20645015	G	A	0.17992	0.00838156	0.00473534	0.07676	0.242105	0.0100459	2.51182e-128	0.0346196	0.0196118	0.0775225	0.898648	20	-0.00381953	0.0730587	1.03523	0.996188	1.07579	1.035(0.996,1.076)
bph	ENSG00000162129	11	CLPB	72074580	rs78509017	11	72118567	C	T	0.0487078	-0.0140004	0.00775647	0.07114	-0.157573	0.0186897	3.4272e-17	0.0888506	0.0503402	0.0775631	0.0302999	20	-0.00981619	0.187517	1.09292	0.990232	1.20625	1.093(0.99,1.206)
bph	ENSG00000198836	3	OPA1	193363272	rs181232145	3	193258919	A	T	0.084493	0.0106232	0.0060154	0.07746	0.48265	0.0158876	1.03743e-202	0.0220102	0.0124843	0.0778965	0.885039	20	-0.00245903	0.0464794	1.02225	0.997544	1.04758	1.022(0.998,1.048)
bph	ENSG00000169228	5	RAB24	176729472	rs4976642	5	176673068	T	A	0.163022	0.00815643	0.00460816	0.07669	-0.168959	0.00995108	1.1747e-64	-0.0482745	0.0274215	0.0783298	0.86751	20	-0.102021	0.00547164	0.952872	0.903011	1.00549	0.953(0.903,1.005)
bph	ENSG00000162461	1	SLC25A34	16065395	rs35352784	1	16061966	A	G	0.210736	-0.00791595	0.00452599	0.08034	-0.49595	0.00920702	0	0.0159612	0.00913071	0.0804504	0.239658	20	-0.00193499	0.0338574	1.01609	0.998067	1.03444	1.016(0.998,1.034)
bph	ENSG00000125652	19	ALKBH7	6373743	rs117884284	19	6381986	C	A	0.0914513	0.0114001	0.00648102	0.07862	0.328162	0.0261818	4.86456e-36	0.0347392	0.019943	0.0815207	0.276311	20	-0.00434908	0.0738275	1.03535	0.99566	1.07662	1.035(0.996,1.077)
bph	ENSG00000184117	22	NIPSNAP1	29964061	rs2530669	22	30044669	A	G	0.517893	0.0064967	0.00373374	0.08184	-0.295703	0.00782064	0	-0.0219704	0.01264	0.0821825	0.00157749	20	-0.0467448	0.002804	0.978269	0.954331	1.00281	0.978(0.954,1.003)
bph	ENSG00000198015	12	MRPL42	93879404	rs6538421	12	93861601	T	C	0.468191	-0.00642399	0.00370473	0.08285	-0.357702	0.007736	0	0.017959	0.0103643	0.0831344	0.911387	20	-0.00235503	0.038273	1.01812	0.997648	1.03901	1.018(0.998,1.039)
bph	ENSG00000186642	11	PDE2A	72336410	rs11235547	11	72318831	A	G	0.143141	-0.00868894	0.00496227	0.08	0.136224	0.0114003	6.55529e-33	-0.0637841	0.0368162	0.083185	0.0783738	20	-0.135944	0.00837565	0.938208	0.872892	1.00841	0.938(0.873,1.008)
bph	ENSG00000102738	13	MRPS31	41324370	rs9577111	13	41272020	A	C	0.307157	0.00697309	0.00401214	0.08228	-0.127511	0.00851187	9.86226e-51	-0.0546861	0.031676	0.0842719	0.564242	20	-0.116771	0.00739886	0.946782	0.889789	1.00743	0.947(0.89,1.007)
bph	ENSG00000004799	7	PDK4	95219307	rs12704801	7	95175185	C	T	0.45825	-0.0065183	0.00376998	0.08382	-0.169701	0.00800635	1.0441e-99	0.0384105	0.0222892	0.0848386	0.320736	20	-0.00527633	0.0820973	1.03916	0.994738	1.08556	1.039(0.995,1.086)
bph	ENSG00000163644	4	PPM1K	89194618	rs9637599	4	89206230	C	A	0.523857	0.00639086	0.00369841	0.08395	0.161005	0.0117683	1.315e-42	0.0396936	0.0231534	0.0864591	0.881896	20	-0.00568706	0.0850743	1.04049	0.994329	1.0888	1.04(0.994,1.089)
bph	ENSG00000175536	11	LIPT2	74203767	rs1783201	11	74205497	A	G	0.397614	-0.00666517	0.00381302	0.08051	0.0727222	0.00905	9.31222e-16	-0.0916525	0.053659	0.0876263	0.18398	20	-0.196824	0.0135191	0.912422	0.821335	1.01361	0.912(0.821,1.014)
bph	ENSG00000005187	16	ACSM3	20715234	rs2071524	16	20787770	A	G	0.126243	0.00872614	0.0050911	0.0866	-0.223423	0.0114526	9.31517e-85	-0.0390567	0.0228746	0.0877435	0.441967	20	-0.0838909	0.00577752	0.961696	0.919532	1.00579	0.962(0.92,1.006)
bph	ENSG00000122912	10	SLC25A16	70264876	rs12767599	10	70247476	C	A	0.136183	-0.00871418	0.00511396	0.08838	0.59115	0.0105246	0	-0.0147411	0.00865484	0.0885276	0.183741	20	-0.0317046	0.00222239	0.985367	0.968793	1.00222	0.985(0.969,1.002)
bph	ENSG00000026652	6	AGPAT4	161623052	rs6455707	6	161566909	C	T	0.133201	-0.00924648	0.00539468	0.08656	0.173044	0.011564	1.26211e-50	-0.0534343	0.0313791	0.0885932	0.438306	20	-0.114937	0.00806874	0.947968	0.891422	1.0081	0.948(0.891,1.008)
bph	ENSG00000172878	2	METAP1D	172905824	rs11673986	2	172900758	T	C	0.365805	-0.00657289	0.00382813	0.08607	0.117023	0.00908195	5.4534e-38	-0.0561677	0.0330018	0.0887636	0.931898	20	-0.120851	0.00851583	0.945381	0.886166	1.00855	0.945(0.886,1.009)
bph	ENSG00000122378	10	PRXL2A	82180169	rs10788630	10	82206018	T	C	0.537773	-0.00628418	0.00369658	0.08908	0.361086	0.00855787	0	-0.0174035	0.0102457	0.0893905	0.864744	20	-0.0374851	0.00267807	0.982747	0.963209	1.00268	0.983(0.963,1.003)
bph	ENSG00000177646	3	ACAD9	128616674	rs16851801	3	128583469	A	G	0.0178926	-0.0157738	0.00930059	0.08986	1.11661	0.0284534	0	-0.0141265	0.00833707	0.0901858	0.185402	20	-0.0304672	0.00221416	0.985973	0.969992	1.00222	0.986(0.97,1.002)
bph	ENSG00000102763	13	VWA8	42338108	rs12866839	13	42152254	T	C	0.148111	-0.00881229	0.0051837	0.08919	-0.198331	0.0125135	1.41931e-56	0.0444322	0.0262865	0.0909697	0.246855	20	-0.00708934	0.0959537	1.04543	0.992936	1.10071	1.045(0.993,1.101)
bph	ENSG00000100348	22	TXN2	36870580	rs11089792	22	36874599	C	T	0.384692	0.00641858	0.00377563	0.08907	0.110941	0.00814558	3.054e-42	0.0578557	0.0342968	0.0916206	0.625385	20	-0.00936603	0.125077	1.05956	0.990678	1.13324	1.06(0.991,1.133)
bph	ENSG00000105953	7	OGDH	44697418	rs217384	7	44604017	T	G	0.429423	-0.00632736	0.00373295	0.09014	-0.116705	0.00807503	2.41396e-47	0.0542166	0.0322054	0.0922857	0.0516855	20	-0.00890598	0.117339	1.05571	0.991134	1.1245	1.056(0.991,1.125)
bph	ENSG00000174032	13	SLC25A30	45980020	rs75330252	13	45970108	A	G	0.0506958	0.0149684	0.00884133	0.09042	0.296038	0.0210698	7.66001e-45	0.0505622	0.0300815	0.0927936	0.261423	20	-0.00839754	0.109522	1.05186	0.991638	1.11574	1.052(0.992,1.116)
bph	ENSG00000130349	6	MTRES1	107360976	rs72935705	6	107373407	A	G	0.0387674	-0.0192278	0.0111919	0.08571	-0.337018	0.0415846	5.30062e-16	0.0570526	0.0339467	0.0928303			-0.00948293	0.123588	1.05871	0.990562	1.13155	1.059(0.991,1.132)
bph	ENSG00000143149	1	ALDH9A1	165649776	rs10918242	1	165656600	G	A	0.324056	0.00635158	0.00377846	0.09284	-0.409504	0.00809114	0	-0.0155104	0.009232	0.092943	0.243676	20	-0.0336051	0.00258432	0.984609	0.966953	1.00259	0.985(0.967,1.003)
bph	ENSG00000016391	3	CHDH	53865402	rs2680671	3	53780081	T	C	0.413519	0.00657567	0.00374469	0.0791	-0.0521338	0.00903375	7.88022e-09	-0.126131	0.07508	0.0929668	0.23061	20	-0.273288	0.0210258	0.881499	0.760874	1.02125	0.881(0.761,1.021)
bph	ENSG00000232859	17	LYRM9	26213559	rs3751972	17	26206414	C	A	0.242545	0.00723103	0.00430675	0.09323	-0.252345	0.0104157	1.14462e-129	-0.0286553	0.0171078	0.0939376	0.630177	20	-0.0621866	0.00487599	0.971751	0.939708	1.00489	0.972(0.94,1.005)
bph	ENSG00000102743	13	SLC25A15	41373897	rs112420969	13	41276833	A	G	0.184891	0.00812308	0.00473925	0.08651	-0.118294	0.0150704	4.1803e-15	-0.0686687	0.0410074	0.094024	0.590109	20	-0.149043	0.0117058	0.933636	0.861532	1.01177	0.934(0.862,1.012)
bph	ENSG00000198431	12	TXNRD1	104676809	rs11111979	12	104680782	C	G	0.482107	0.00618998	0.00369331	0.09382	0.210868	0.00790594	9.92039e-157	0.0293548	0.0175493	0.0943862	0.351703	20	-0.00504183	0.0637514	1.02979	0.994971	1.06583	1.03(0.995,1.066)
bph	ENSG00000164919	8	COX6C	100895859	rs34771613	8	100895661	G	A	0.181909	-0.00799212	0.00477712	0.09428	0.557042	0.012168	0	-0.0143474	0.00858159	0.0945472	4.53451e-06	20	-0.0311673	0.00247252	0.985755	0.969313	1.00248	0.986(0.969,1.002)
bph	ENSG00000123297	12	TSFM	58189113	rs1599932	12	58177943	A	G	0.318091	-0.00653782	0.00390784	0.09431	-0.284544	0.0087018	1.59266e-234	0.0229765	0.0137517	0.0947583	0.0587341	20	-0.00397683	0.0499298	1.02324	0.996031	1.0512	1.023(0.996,1.051)
bph	ENSG00000127952	7	STYXL1	75651489	rs113056502	7	75667901	A	G	0.10835	-0.0113453	0.0068058	0.09556	1.33059	0.0116906	0	-0.00852649	0.00511542	0.09555	0.488053	20	-0.0185527	0.00149973	0.99151	0.981618	1.0015	0.992(0.982,1.002)
bph	ENSG00000025772	20	TOMM34	43579949	rs2234197	20	43589041	A	G	0.213718	-0.00737657	0.00442506	0.09561	-0.787382	0.0087382	0	0.00936848	0.00562093	0.0955711	0.804052	20	-0.00164854	0.0203855	1.00941	0.998353	1.02059	1.009(0.998,1.021)
bph	ENSG00000078070	3	MCCC1	182783434	rs6443851	3	182819049	A	G	0.34493	-0.00661545	0.00396372	0.09512	-0.251575	0.00835506	3.53088e-199	0.0262961	0.0157798	0.0956254	0.949477	20	-0.00463231	0.0572245	1.02664	0.995378	1.05889	1.027(0.995,1.059)
bph	ENSG00000114120	3	SLC25A36	140679723	rs77567297	3	140701149	A	G	0.055666	-0.0120036	0.00711116	0.09133	0.181334	0.0188371	6.18592e-22	-0.0661964	0.0398142	0.0963861	0.449004	20	-0.144232	0.0118394	0.935947	0.865687	1.01191	0.936(0.866,1.012)
bph	ENSG00000138796	4	HADH	108933600	rs28643368	4	108887435	T	G	0.241551	0.00750092	0.00449965	0.09547	0.188868	0.00975146	1.43179e-83	0.0397151	0.0239124	0.0967416	0.95941	20	-0.0071532	0.0865834	1.04051	0.992872	1.09044	1.041(0.993,1.09)
bph	ENSG00000183617	19	MRPL54	3765617	rs7245624	19	3762926	G	A	0.372763	0.00633211	0.00383764	0.09895	-0.724173	0.0106709	0	-0.00874392	0.00530091	0.0990427	0.490705	20	-0.0191337	0.00164586	0.991294	0.981048	1.00165	0.991(0.981,1.002)
bph	ENSG00000135297	6	MTO1	74195130	rs2017272	6	74195981	A	T	0.255467	-0.0070384	0.00428127	0.1002	-0.437793	0.00889931	0	0.016077	0.00978467	0.100366	0.391206	20	-0.00310095	0.035255	1.01621	0.996904	1.03588	1.016(0.997,1.036)
bph	ENSG00000165264	9	NDUFB6	32563078	rs10758142	9	32534499	T	C	0.483101	0.00616959	0.00371438	0.09679	0.081881	0.00796415	8.56546e-25	0.0753482	0.0459514	0.101059	0.60701	20	-0.0147165	0.165413	1.07826	0.985391	1.17988	1.078(0.985,1.18)
bph	ENSG00000093144	6	ECHDC1	127637304	rs9388571	6	127706262	T	C	0.279324	-0.00692286	0.00424715	0.1031	0.283127	0.00894741	9.31683e-220	-0.0244514	0.0150207	0.103558	0.129227	20	-0.053892	0.00498917	0.975845	0.947534	1.005	0.976(0.948,1.005)
bph	ENSG00000125871	20	MGME1	17960660	rs62209760	20	17954551	A	C	0.136183	-0.00998442	0.00615183	0.1046	-0.934625	0.0127774	0	0.0106828	0.00658375	0.104675	0.473149	20	-0.00222135	0.0235869	1.01074	0.997781	1.02387	1.011(0.998,1.024)
bph	ENSG00000186687	5	LYRM7	130523811	rs6595994	5	130403098	T	C	0.0924453	0.0111236	0.00684107	0.1039	-0.229004	0.0142717	6.09689e-58	-0.0485736	0.0300261	0.105724	0.240418	20	-0.107425	0.0102776	0.952587	0.898144	1.01033	0.953(0.898,1.01)
bph	ENSG00000242114	22	MTFP1	30823281	rs12484252	22	30675073	T	C	0.290258	-0.00696776	0.00430374	0.1054	0.187596	0.00969389	1.96077e-83	-0.0371423	0.0230216	0.106665	0.361381	20	-0.0822646	0.00798004	0.963539	0.921028	1.00801	0.964(0.921,1.008)
bph	ENSG00000081791	5	DELE1	141312492	rs351259	5	141310649	C	T	0.307157	-0.00630567	0.00390928	0.1068	-0.224381	0.00919068	1.21449e-131	0.0281025	0.0174605	0.107509	0.786161	19	-0.00612008	0.0623251	1.0285	0.993899	1.06431	1.029(0.994,1.064)
bph	ENSG00000103507	16	BCKDK	31120769	rs4889619	16	31128615	T	C	0.393638	-0.00613976	0.00381589	0.1077	0.253408	0.00818436	1.72476e-210	-0.0242287	0.0150786	0.108091	0.0740722	20	-0.0537828	0.00532536	0.976062	0.947638	1.00534	0.976(0.948,1.005)
bph	ENSG00000173137	8	ADCK5	145607623	rs35817095	8	145600697	T	C	0.366799	0.00619947	0.00382447	0.1051	-0.193771	0.0179285	3.15471e-27	-0.0319937	0.0199578	0.108919	0.0359243	20	-0.071111	0.00712359	0.968513	0.931359	1.00715	0.969(0.931,1.007)
bph	ENSG00000172113	3	NME6	48338964	rs11718350	3	48360992	G	T	0.284294	0.00675182	0.00421199	0.1089	-0.253414	0.00890603	4.32342e-178	-0.0266434	0.0166473	0.109496	0.422946	20	-0.0592721	0.00598531	0.973708	0.94245	1.006	0.974(0.942,1.006)
bph	ENSG00000042286	10	AIFM2	71875334	rs6480442	10	71900246	T	C	0.406561	-0.00604003	0.00377031	0.1092	-0.212478	0.00813937	3.19901e-150	0.0284266	0.0177778	0.109822	0.777209	20	-0.00641789	0.0632711	1.02883	0.993603	1.06532	1.029(0.994,1.065)
bph	ENSG00000059573	10	ALDH18A1	97391079	rs11188397	10	97367511	C	A	0.492048	0.00593763	0.00370177	0.1088	-0.147078	0.0080883	6.91033e-74	-0.0403707	0.0252665	0.110088	0.782162	20	-0.089893	0.00915164	0.960433	0.914029	1.00919	0.96(0.914,1.009)
bph	ENSG00000102967	16	DHODH	72050720	rs3213422	16	72042682	A	C	0.50994	-0.0059215	0.00369632	0.1092	0.102017	0.00797372	1.76659e-37	-0.0580441	0.0365152	0.111928	0.652918	20	-0.129614	0.0135257	0.943608	0.878435	1.01362	0.944(0.878,1.014)
bph	ENSG00000169519	11	METTL15	28242424	rs12270335	11	28125173	G	A	0.140159	-0.00941159	0.00574228	0.1013	0.136351	0.0214058	1.8927e-10	-0.0690249	0.0434858	0.112445	0.62918	20	-0.154257	0.0162073	0.933303	0.857052	1.01634	0.933(0.857,1.016)
bph	ENSG00000152256	2	PDK1	173454962	rs2701268	2	173351199	A	G	0.154076	0.00766543	0.00483014	0.1124	-0.314131	0.0100777	2.6509e-213	-0.024402	0.0153961	0.112978	0.450811	20	-0.0545784	0.00577436	0.975893	0.946884	1.00579	0.976(0.947,1.006)
bph	ENSG00000163382	1	NAXE	156562822	rs3795733	1	156564922	C	T	0.295229	0.00661158	0.00420049	0.1155	-0.257715	0.00858881	8.21981e-198	-0.0256546	0.0163214	0.115988	0.310891	20	-0.0576445	0.00633534	0.974672	0.943985	1.00636	0.975(0.944,1.006)
bph	ENSG00000029639	6	TFB1M	155607135	rs9371371	6	155625104	A	G	0.426441	-0.00583292	0.00371287	0.1163	0.218996	0.00799102	2.37143e-165	-0.0266348	0.0169819	0.116782	0.827416	20	-0.0599193	0.00664972	0.973717	0.941841	1.00667	0.974(0.942,1.007)
bph	ENSG00000167283	11	ATP5MG	118287040	rs3194726	11	118279936	C	T	0.0785288	-0.0109126	0.00695072	0.1163	0.268398	0.015332	1.29399e-68	-0.0406584	0.026001	0.117882	0.573472	20	-0.0916204	0.0103036	0.960157	0.912451	1.01036	0.96(0.912,1.01)
bph	ENSG00000130347	6	RTN4IP1	107048138	rs2054365	6	107077502	A	G	0.383698	-0.0059191	0.00380161	0.1194	0.3168	0.011776	2.06993e-159	-0.018684	0.0120201	0.120089	0.431452	20	-0.0422434	0.0048754	0.981489	0.958636	1.00489	0.981(0.959,1.005)
bph	ENSG00000165949	14	IFI27	94577107	rs7141881	14	94583864	A	G	0.354871	0.00580745	0.00373229	0.1197	0.227556	0.00807671	1.2044e-174	0.0255209	0.0164266	0.120272	0.488293	20	-0.00667524	0.057717	1.02585	0.993347	1.05942	1.026(0.993,1.059)
bph	ENSG00000178127	18	NDUFV2	9118485	rs11660603	18	9129858	G	A	0.172962	0.00704473	0.00447853	0.1158	0.21595	0.022116	1.60061e-22	0.0326221	0.0210061	0.120428	0.638043	20	-0.00854986	0.0737941	1.03316	0.991487	1.07659	1.033(0.991,1.077)
bph	ENSG00000100889	14	PCK2	24571534	rs8017358	14	24525274	G	A	0.471173	-0.0057178	0.00369367	0.1217	-0.385682	0.00814156	0	0.0148252	0.00958209	0.121821	0.286053	20	-0.0039557	0.0336061	1.01494	0.996052	1.03418	1.015(0.996,1.034)
bph	ENSG00000111012	12	CYP27B1	58158575	rs10877011	12	58124992	G	T	0.323062	-0.00633367	0.00386199	0.101	0.0378662	0.00836747	6.02809e-06	-0.167265	0.108481	0.123104	0.232137	13	-0.379888	0.0453578	0.845975	0.683938	1.0464	0.846(0.684,1.046)
bph	ENSG00000023228	2	NDUFS1	207005238	rs7570646	2	206993133	G	A	0.475149	-0.00584722	0.00370546	0.1147	-0.0703235	0.00973094	4.94508e-13	0.0831474	0.0539332	0.123152	0.977592	20	-0.0225617	0.188856	1.0867	0.977691	1.20787	1.087(0.978,1.208)
bph	ENSG00000157326	14	DHRS4	24430641	rs8017358	14	24525274	G	A	0.471173	-0.0057178	0.00369367	0.1217	-0.14865	0.0131279	1.0073e-29	0.0384649	0.0250792	0.125095	0.104552	20	-0.0106903	0.0876201	1.03921	0.989367	1.09157	1.039(0.989,1.092)
bph	ENSG00000205707	12	ETFRF1	25355364	rs76197653	12	25348073	T	G	0.0805169	-0.0101183	0.00659605	0.1249	0.438411	0.014884	1.07997e-190	-0.0230796	0.0150658	0.125541	0.140077	20	-0.0526086	0.00644937	0.977185	0.948751	1.00647	0.977(0.949,1.006)
bph	ENSG00000088766	20	CRLS1	6003717	rs6133282	20	5998717	C	T	0.341948	-0.00594949	0.003909	0.1281	0.400395	0.00791747	0	-0.0148591	0.00976727	0.128182	0.0278247	20	-0.0340029	0.00428475	0.985251	0.966569	1.00429	0.985(0.967,1.004)
bph	ENSG00000170632	7	ARMC10	102727766	rs4729853	7	102354008	A	C	0.181909	-0.00698572	0.00452443	0.1226	0.0857069	0.0106005	6.20619e-16	-0.081507	0.0537435	0.129369	0.880778	20	-0.186844	0.0238303	0.921726	0.829573	1.02412	0.922(0.83,1.024)
bph	ENSG00000177542	11	SLC25A22	794395	rs4963160	11	772633	G	C	0.109344	-0.00836246	0.00544077	0.1243	-0.121535	0.0139145	2.44951e-18	0.0688072	0.0454551	0.130091	0.608884	20	-0.0202848	0.157899	1.07123	0.97992	1.17105	1.071(0.98,1.171)
bph	ENSG00000128951	15	DUT	48629389	rs964611	15	48597514	A	C	0.16998	-0.00790094	0.00521859	0.13	0.314482	0.0107876	7.83478e-187	-0.0251237	0.0166166	0.130543	0.457485	20	-0.0576922	0.00744484	0.975189	0.94394	1.00747	0.975(0.944,1.007)
bph	ENSG00000144040	2	SFXN5	73235956	rs142308843	2	73274211	C	G	0.0586481	0.0125457	0.00830843	0.1311	-0.321061	0.0169811	9.98772e-80	-0.0390758	0.0259604	0.132271	0.783549	20	-0.0899582	0.0118066	0.961678	0.913969	1.01188	0.962(0.914,1.012)
bph	ENSG00000229833	19	PET100	7695732	rs794081	19	7690684	T	C	0.251491	0.00657056	0.00437745	0.1334	-0.618618	0.0218012	4.06874e-177	-0.0106213	0.00708607	0.133898	0.0504191	20	-0.02451	0.0032674	0.989435	0.975788	1.00327	0.989(0.976,1.003)
bph	ENSG00000135900	2	MRPL44	224827276	rs13022532	2	224741210	C	G	0.119284	-0.00800941	0.00525897	0.1278	-0.139023	0.0172212	6.87043e-16	0.0576122	0.0384954	0.134497	0.0176875	7	-0.0178388	0.133063	1.0593	0.982319	1.14232	1.059(0.982,1.142)
bph	ENSG00000184857	16	TMEM186	8882873	rs9939787	16	8892014	T	C	0.177932	-0.00781177	0.00508579	0.1244	-0.0707686	0.0109366	9.74853e-11	0.110385	0.073862	0.135052	0.510806	20	-0.0343845	0.255155	1.11671	0.9662	1.29066	1.117(0.966,1.291)
bph	ENSG00000137547	8	MRPL15	55054115	rs4506187	8	54962327	C	G	0.182903	-0.00692756	0.00464313	0.1356	0.170506	0.0115978	6.29547e-49	-0.0406294	0.0273714	0.137709	0.932515	20	-0.0942773	0.0130185	0.960185	0.91003	1.0131	0.96(0.91,1.013)
bph	ENSG00000137944	1	KYAT3	89430046	rs3738055	1	89426902	A	G	0.477137	-0.00547642	0.00369778	0.1386	-0.424089	0.00827973	0	0.0129134	0.008723	0.138771	0.396552	20	-0.00418368	0.0300105	1.013	0.995825	1.03047	1.013(0.996,1.03)
bph	ENSG00000205560	22	CPT1B	51012594	rs8137478	22	51017296	C	G	0.0427435	0.0115947	0.00782365	0.1384	-0.896857	0.0283194	4.1007e-220	-0.0129281	0.00873296	0.138772	0.153567	20	-0.0300447	0.0041885	0.987155	0.970402	1.0042	0.987(0.97,1.004)
bph	ENSG00000164983	8	TMEM65	125354582	rs11998018	8	125305884	T	C	0.323062	-0.00578717	0.0038788	0.1358	0.0926248	0.00827126	4.15159e-29	-0.0624797	0.0422465	0.139159	0.802942	20	-0.145283	0.0203234	0.939432	0.864778	1.02053	0.939(0.865,1.021)
bph	ENSG00000109390	4	NDUFC1	140205869	rs55919798	4	140304914	T	C	0.198807	-0.0071869	0.00485602	0.139	0.257386	0.0152274	4.29039e-64	-0.0279227	0.0189388	0.140385	0.258335	20	-0.0650427	0.00919735	0.972464	0.937027	1.00924	0.972(0.937,1.009)
bph	ENSG00000109180	4	OCIAD1	48835531	rs2572345	4	48854139	C	T	0.518887	-0.00544717	0.003693	0.1403	0.212476	0.00790207	2.98556e-159	-0.0256367	0.017407	0.140809	0.174745	20	-0.0597544	0.00848102	0.974689	0.941996	1.00852	0.975(0.942,1.009)
bph	ENSG00000063761	14	ADCK1	78333890	rs80189371	14	78280201	T	C	0.0477137	-0.011891	0.00807811	0.1409	1.31824	0.0172335	0	-0.00902031	0.00612906	0.141095	0.0850363	20	-0.0210333	0.00299265	0.99102	0.979186	1.003	0.991(0.979,1.003)
bph	ENSG00000111271	12	ACAD10	112159380	rs10774634	12	112099245	G	A	0.16998	-0.00719499	0.00486148	0.1389	0.104784	0.0104402	1.0524e-23	-0.0686647	0.0468968	0.143148	0.321947	18	-0.160582	0.023253	0.93364	0.851648	1.02353	0.934(0.852,1.024)
bph	ENSG00000135469	12	COQ10A	56662696	rs1274498	12	56660693	G	A	0.0318091	0.0192651	0.0130611	0.1402	-0.33974	0.0323045	7.22864e-26	-0.0567054	0.0388206	0.144097	0.0390942	20	-0.132794	0.019383	0.944872	0.875646	1.01957	0.945(0.876,1.02)
bph	ENSG00000138035	2	PNPT1	55891222	rs782642	2	55928444	G	T	0.481113	-0.00541113	0.00369613	0.1431	0.153858	0.00790334	2.07542e-84	-0.0351698	0.0240909	0.144324	0.135458	20	-0.082388	0.0120484	0.965441	0.920915	1.01212	0.965(0.921,1.012)
bph	ENSG00000205309	17	NT5M	17228813	rs2270180	17	17185102	C	T	0.150099	-0.00826975	0.00567977	0.1453	0.734193	0.0105889	0	-0.0112637	0.00773778	0.145481	0.00253673	20	-0.0264297	0.00390235	0.988799	0.973916	1.00391	0.989(0.974,1.004)
bph	ENSG00000108561	17	C1QBP	5344123	rs12601627	17	5302203	G	A	0.440358	0.00561681	0.00378237	0.1375	-0.0564998	0.00881651	1.4705e-10	-0.099413	0.0687187	0.14799	0.00653639	20	-0.234102	0.0352757	0.905369	0.791281	1.03591	0.905(0.791,1.036)
bph	ENSG00000214253	7	FIS1	100889168	rs114756165	7	100882533	T	G	0.0596421	-0.011514	0.0079903	0.1496	-0.938421	0.0177679	0	0.0122696	0.00851779	0.149736	0.965371	20	-0.00442527	0.0289645	1.01235	0.995585	1.02939	1.012(0.996,1.029)
bph	ENSG00000027001	13	MIPEP	24383943	rs7997447	13	24461843	C	A	0.253479	0.00602251	0.00417361	0.1489	-0.130596	0.0091672	4.74691e-46	-0.0461156	0.0321217	0.151101	0.314434	20	-0.109074	0.0168429	0.954932	0.896664	1.01699	0.955(0.897,1.017)
bph	ENSG00000159111	17	MRPL10	45904769	rs17774171	17	45907599	G	A	0.390656	-0.00536006	0.00373263	0.151	-0.23186	0.00802866	2.19163e-183	0.0231177	0.0161186	0.151507	0.215144	20	-0.00847476	0.0547102	1.02339	0.991561	1.05623	1.023(0.992,1.056)
bph	ENSG00000178057	3	NDUFAF3	49059410	rs12715430	3	48942855	A	C	0.219682	-0.00631678	0.00440501	0.1515	-0.144347	0.0106752	1.16299e-41	0.043761	0.0306878	0.153867	0.177153	20	-0.0163871	0.103909	1.04473	0.983746	1.1095	1.045(0.984,1.109)
bph	ENSG00000174928	3	C3orf33	155502270	rs6806798	3	155481097	C	T	0.364811	-0.00551307	0.00381263	0.1483	0.0671177	0.00824218	3.84973e-16	-0.0821403	0.0576938	0.154525	0.101604	20	-0.19522	0.0309395	0.921143	0.822654	1.03142	0.921(0.823,1.031)
bph	ENSG00000213965	19	NUDT19	33193784	rs12327732	19	33221767	T	C	0.181909	-0.00681495	0.00472276	0.149	-0.097461	0.0118427	1.8784e-16	0.0699249	0.0491973	0.155225	0.0714571	20	-0.0265018	0.166352	1.07243	0.973846	1.18099	1.072(0.974,1.181)
bph	ENSG00000100416	22	TRMU	46740004	rs6520009	22	46713019	T	C	0.147117	0.00807555	0.00559636	0.1489	0.0962317	0.0118766	5.3797e-16	0.0839178	0.0590701	0.155419	0.900868	20	-0.0318596	0.199695	1.08754	0.968643	1.22103	1.088(0.969,1.221)
bph	ENSG00000137513	11	NARS2	78216463	rs7942527	11	78280322	A	G	0.234592	0.00611132	0.00430375	0.1557	-0.457101	0.00925296	0	-0.0133697	0.0094192	0.155778	0.308733	18	-0.0318313	0.00509193	0.986719	0.96867	1.0051	0.987(0.969,1.005)
bph	ENSG00000169230	5	PRELID1	176732367	rs7707346	5	176544299	G	C	0.175944	0.00661976	0.00466838	0.1561	-0.871989	0.0195089	0	-0.00759156	0.0053564	0.156399	0.872755	20	-0.0180901	0.00290698	0.992437	0.982073	1.00291	0.992(0.982,1.003)
bph	ENSG00000124608	6	AARS2	44274227	rs1044690	6	44245241	C	G	0.237575	0.00606632	0.00424218	0.1527	-0.0957154	0.00934794	1.3233e-24	-0.0633787	0.0447509	0.156701	0.978429	20	-0.15109	0.0243331	0.938588	0.85977	1.02463	0.939(0.86,1.025)
bph	ENSG00000185608	22	MRPL40	19421511	rs12165902	22	19420306	G	C	0.125249	-0.00946216	0.0066635	0.1555	-0.232891	0.0127153	6.19106e-75	0.0406292	0.028698	0.156848	0.360748	20	-0.0156189	0.0968773	1.04147	0.984502	1.10173	1.041(0.985,1.102)
bph	ENSG00000138495	3	COX17	119384830	rs13323756	3	119392101	T	C	0.191849	0.00633446	0.00441118	0.1511	0.173458	0.0205983	3.73282e-17	0.0365186	0.0257979	0.156903	0.129805	19	-0.0140453	0.0870825	1.03719	0.986053	1.09099	1.037(0.986,1.091)
bph	ENSG00000164896	7	FASTK	150775832	rs34308016	7	150773664	T	C	0.173956	0.00707408	0.00498526	0.1559	0.107889	0.0112904	1.2263e-21	0.0655684	0.0467142	0.160435	0.353807	20	-0.0259914	0.157128	1.06777	0.974343	1.17015	1.068(0.974,1.17)
bph	ENSG00000125741	19	OPA3	46068077	rs58479737	19	46074535	C	G	0.172962	-0.00685798	0.00471988	0.1463	0.0551534	0.0103961	1.1255e-07	-0.124344	0.0887288	0.161097	0.452057	6	-0.298252	0.0495644	0.883076	0.742114	1.05081	0.883(0.742,1.051)
bph	ENSG00000167862	17	MRPL58	73013060	rs75982824	17	73009427	A	G	0.0328032	0.0153316	0.0109122	0.1601	-0.221519	0.0226446	1.3399e-22	-0.0692113	0.0497662	0.164308	0.83865	20	-0.166753	0.0283305	0.933129	0.846409	1.02874	0.933(0.846,1.029)
bph	ENSG00000143436	1	MRPL9	151734079	rs11204879	1	151725754	T	C	0.462227	-0.00518913	0.00369333	0.16	0.0728672	0.00798352	7.0294e-20	-0.0712135	0.0512828	0.164941	0.5589	20	-0.171728	0.0293008	0.931263	0.842208	1.02973	0.931(0.842,1.03)
bph	ENSG00000106153	7	CHCHD2	56171765	rs2080141	7	56163770	C	T	0.222664	-0.00634015	0.00456783	0.1653	1.07329	0.0090931	0	-0.00590724	0.00425623	0.165166	0.643936	20	-0.0142495	0.00243497	0.99411	0.985852	1.00244	0.994(0.986,1.002)
bph	ENSG00000140379	15	BCL2A1	80258509	rs8025805	15	80260274	T	A	0.249503	0.00603875	0.0043413	0.1642	-0.246653	0.0162949	9.26119e-52	-0.0244828	0.017675	0.166002	0.304155	15	-0.0591258	0.0101602	0.975814	0.942588	1.01021	0.976(0.943,1.01)
bph	ENSG00000137288	6	UQCC2	33672424	rs2296330	6	33650621	A	G	0.234592	-0.00574388	0.00413229	0.1644	-0.260512	0.0172062	8.74126e-52	0.0220484	0.0159289	0.166304	0.682919	20	-0.00917224	0.053269	1.02229	0.99087	1.05471	1.022(0.991,1.055)
bph	ENSG00000114054	3	PCCB	136012943	rs10935184	3	136153468	C	T	0.447316	0.00510192	0.00369704	0.1675	0.441175	0.00759738	0	0.0115644	0.00838235	0.167707	0.336227	20	-0.00486501	0.0279938	1.01163	0.995147	1.02839	1.012(0.995,1.028)
bph	ENSG00000136877	9	FPGS	130566741	rs10819309	9	130581723	A	G	0.429423	-0.00524045	0.00374318	0.1614	0.0681953	0.0084896	9.5273e-16	-0.0768448	0.0557165	0.16783	0.474412	20	-0.186049	0.0323595	0.926034	0.830233	1.03289	0.926(0.83,1.033)
bph	ENSG00000137038	9	DMAC1	7842435	rs13297065	9	7813034	G	A	0.313121	0.00567146	0.0041217	0.1689	0.259157	0.00943629	4.74075e-166	0.0218842	0.0159242	0.169356	0.597814	20	-0.00932723	0.0530956	1.02213	0.990716	1.05453	1.022(0.991,1.055)
bph	ENSG00000196236	22	XPNPEP3	41310833	rs103197	22	41256802	A	G	0.457256	0.00507833	0.00369333	0.1692	-0.137895	0.00793201	1.07942e-67	-0.0368276	0.0268673	0.170462	0.469009	20	-0.0894875	0.0158323	0.963842	0.9144	1.01596	0.964(0.914,1.016)
bph	ENSG00000119927	10	GPAM	113942379	rs79259123	10	113943513	G	T	0.05666	-0.0098894	0.00720802	0.1702	0.175499	0.0183025	8.9115e-22	-0.0563501	0.0414898	0.17441	0.994509	17	-0.13767	0.0249699	0.945208	0.871386	1.02528	0.945(0.871,1.025)
bph	ENSG00000065154	10	OAT	126096708	rs9422943	10	126084645	A	G	0.152087	0.00653622	0.00482378	0.1754	-0.31526	0.0112528	1.03445e-172	-0.0207328	0.0153189	0.175922	0.811521	20	-0.0507578	0.00929224	0.979481	0.950509	1.00934	0.979(0.951,1.009)
bph	ENSG00000167264	16	DUS2	68067436	rs6499157	16	68105474	C	A	0.183897	-0.00644302	0.00476202	0.176	0.784482	0.0105154	0	-0.00821308	0.00607127	0.176127	0.904635	20	-0.0201128	0.00368661	0.991821	0.980088	1.00369	0.992(0.98,1.004)
bph	ENSG00000180992	6	MRPL14	44088194	rs9394985	6	44081006	G	C	0.50497	-0.00498731	0.0036943	0.1769	0.30704	0.00779735	0	-0.0162432	0.0120391	0.17727	0.190732	20	-0.0398398	0.00735344	0.983888	0.960943	1.00738	0.984(0.961,1.007)
bph	ENSG00000107959	10	PITRM1	3197461	rs3752802	10	3186307	A	G	0.242545	-0.00578885	0.00431039	0.1792	0.579708	0.0084866	0	-0.00998581	0.00743689	0.179356	0.0113933	20	-0.0245621	0.00459049	0.990064	0.975737	1.0046	0.99(0.976,1.005)
bph	ENSG00000135241	7	PNPLA8	108160488	rs75616307	7	108055788	A	G	0.0198807	-0.0190295	0.0142011	0.1804	-0.655701	0.0320686	6.41492e-93	0.0290216	0.0217044	0.18118	0.215079	19	-0.013519	0.0715622	1.02945	0.986572	1.07418	1.029(0.987,1.074)
bph	ENSG00000107951	10	MTPAP	30631053	rs3802622	10	30631692	A	T	0.439364	-0.00494894	0.00369876	0.181	-0.271114	0.0087527	1.17421e-210	0.0182541	0.0136555	0.181303	0.406475	20	-0.00851068	0.0450189	1.01842	0.991525	1.04605	1.018(0.992,1.046)
bph	ENSG00000165609	10	NUDT5	12222733	rs11257655	10	12307894	T	C	0.22664	0.00578542	0.0043369	0.1821	0.419092	0.0176076	3.19946e-125	0.0138046	0.0103646	0.18289	0.205935	20	-0.00651002	0.0341192	1.0139	0.993511	1.03471	1.014(0.994,1.035)
bph	ENSG00000105755	19	ETHE1	44021133	rs2682560	19	44044548	T	C	0.170974	0.00638909	0.00477511	0.181	0.15185	0.011228	1.1256e-41	0.0420751	0.0315998	0.183025	0.026366	20	-0.0198605	0.104011	1.04297	0.980335	1.10961	1.043(0.98,1.11)
bph	ENSG00000182362	21	YBEY	47711958	rs62224180	21	47726332	C	G	0.214712	-0.00598297	0.0044951	0.1833	0.775379	0.00919112	0	-0.00771619	0.00579801	0.183244	0.643564	20	-0.0190803	0.00364791	0.992314	0.981101	1.00365	0.992(0.981,1.004)
bph	ENSG00000119689	14	DLST	75359521	rs143293593	14	74870117	T	C	0.0109344	0.0215048	0.0159413	0.1773	0.640061	0.0791919	6.35041e-16	0.0335981	0.0252504	0.183323			-0.0158927	0.0830889	1.03417	0.984233	1.08664	1.034(0.984,1.087)
bph	ENSG00000233276	3	GPX1	49395321	rs11130203	3	49575367	A	G	0.333002	-0.00509178	0.00381693	0.1822	-0.111313	0.00901232	4.79898e-35	0.0457429	0.0344895	0.184745	0.157848	20	-0.0218565	0.113342	1.04681	0.978381	1.12002	1.047(0.978,1.12)
bph	ENSG00000240857	2	RDH14	18738967	rs11679390	2	18708250	G	A	0.436382	0.00505738	0.00370504	0.1722	0.0445353	0.00801313	2.73199e-08	0.113559	0.0856657	0.184971	0.190724	19	-0.0543458	0.281464	1.12026	0.947105	1.32507	1.12(0.947,1.325)
bph	ENSG00000240230	7	COX19	976825	rs146822086	7	1041940	A	G	0.0715706	0.00829827	0.00626758	0.1854	-0.486147	0.0186846	3.0507e-149	-0.0170695	0.012909	0.186072	0.00937515	20	-0.0423711	0.00823214	0.983075	0.958514	1.00827	0.983(0.959,1.008)
bph	ENSG00000136522	3	MRPL47	179314257	rs6788205	3	179330599	A	G	0.0795229	-0.00921027	0.00690943	0.1827	0.13064	0.0158314	1.55769e-16	-0.070501	0.0535745	0.188194	0.859347	14	-0.175507	0.034505	0.931927	0.839032	1.03511	0.932(0.839,1.035)
bph	ENSG00000140374	15	ETFA	76555754	rs56372945	15	76603164	G	A	0.135189	-0.00729737	0.00554512	0.1883	0.713059	0.0113631	0	-0.0102339	0.00777822	0.188271	0.00184955	20	-0.0254792	0.00501141	0.989818	0.974843	1.00502	0.99(0.975,1.005)
bph	ENSG00000127540	19	UQCR11	1601324	rs150912673	19	1586912	T	C	0.0139165	0.0202996	0.0148064	0.1703	0.41202	0.0886789	3.3811e-06	0.0492684	0.037468	0.188528			-0.0241689	0.122706	1.0505	0.976121	1.13055	1.051(0.976,1.131)
bph	ENSG00000109519	4	GRPEL1	7065278	rs3857178	4	7066516	G	A	0.238569	-0.00593453	0.00449586	0.1867	-0.111658	0.00982161	5.99414e-30	0.0531492	0.0405351	0.189793	0.76704	20	-0.0262996	0.132598	1.05459	0.974043	1.14179	1.055(0.974,1.142)
bph	ENSG00000183978	17	COA3	40948943	rs28678167	17	41172481	T	G	0.347913	0.00531361	0.00385324	0.1678	-0.0397736	0.0094672	2.655e-05	-0.133596	0.101965	0.19012	0.904452	7	-0.333447	0.0662554	0.874943	0.71645	1.0685	0.875(0.716,1.068)
bph	ENSG00000173915	10	ATP5MD	105152510	rs6584542	10	104995495	A	G	0.337972	0.00505443	0.00386424	0.1908	0.697186	0.00796504	0	0.00724976	0.00554325	0.190923	0.0812522	20	-0.00361501	0.0181145	1.00728	0.996392	1.01828	1.007(0.996,1.018)
bph	ENSG00000003509	2	NDUFAF7	37469660	rs2372993	2	37561929	T	C	0.413519	0.00488831	0.00373153	0.1901	0.17105	0.00898683	9.02044e-81	0.0285782	0.0218671	0.191244	0.176063	20	-0.0142813	0.0714377	1.02899	0.98582	1.07405	1.029(0.986,1.074)
bph	ENSG00000011376	3	LARS2	45510455	rs12630693	3	45560113	G	A	0.332008	-0.00544211	0.0041766	0.1927	-0.310982	0.00846336	1.42311e-295	0.0174998	0.0134388	0.192854	0.258187	20	-0.00884025	0.0438398	1.01765	0.991199	1.04482	1.018(0.991,1.045)
bph	ENSG00000143811	1	PYCR2	226109778	rs77157663	1	226111945	C	T	0.0626243	0.0104221	0.00801699	0.1936	0.640337	0.0189449	1.97204e-250	0.0162759	0.0125292	0.19393	0.00677024	20	-0.00828133	0.0408331	1.01641	0.991753	1.04168	1.016(0.992,1.042)
bph	ENSG00000181610	17	MRPS23	55922129	rs9911992	17	55917919	G	T	0.275348	-0.00532949	0.0040253	0.1855	0.0566705	0.00881976	1.3152e-10	-0.0940434	0.0725221	0.194715	0.387164	15	-0.236187	0.0480999	0.910243	0.789633	1.04928	0.91(0.79,1.049)
bph	ENSG00000173171	1	MTX1	155181052	rs370545	1	155175390	A	G	0.455268	-0.0048191	0.003707	0.1938	-0.2981	0.0172663	8.66037e-67	0.0161661	0.0124706	0.194862	0.480994	20	-0.00827628	0.0406085	1.0163	0.991758	1.04144	1.016(0.992,1.041)
bph	ENSG00000175768	9	TOMM5	37587641	rs73441369	9	37592143	T	A	0.158052	-0.00690982	0.00532754	0.1945	0.424079	0.0115317	4.65197e-296	-0.0162937	0.0125704	0.194909	0.108221	20	-0.0409317	0.00834428	0.983838	0.959895	1.00838	0.984(0.96,1.008)
bph	ENSG00000124370	2	MCEE	71347091	rs72837605	2	71339855	C	T	0.39662	0.00492566	0.00380066	0.1948	0.238017	0.00814392	8.98613e-188	0.0206946	0.0159837	0.195414	0.915473	20	-0.0106335	0.0520227	1.02091	0.989423	1.0534	1.021(0.989,1.053)
bph	ENSG00000128050	4	PAICS	57314720	rs1967559	4	57305699	A	G	0.15507	0.00633138	0.00487029	0.1937	-0.138679	0.0109768	1.37479e-36	-0.0456549	0.0353046	0.195952	0.300875	20	-0.114852	0.0235421	0.955372	0.891498	1.02382	0.955(0.891,1.024)
bph	ENSG00000177692	21	DNAJC28	34862262	rs8130864	21	35063034	C	G	0.423459	0.00497645	0.00373888	0.1831	-0.0646614	0.0122099	1.185e-07	-0.0769617	0.0596207	0.196754	0.121626	20	-0.193818	0.0398949	0.925925	0.823808	1.0407	0.926(0.824,1.041)
bph	ENSG00000147853	9	AK3	4726599	rs10123267	9	4757261	T	G	0.0497018	0.00879104	0.00682534	0.1978	-0.673553	0.0203005	2.14847e-241	-0.0130517	0.010141	0.198084	0.429831	20	-0.0329281	0.00682466	0.987033	0.967608	1.00685	0.987(0.968,1.007)
bph	ENSG00000143252	1	SDHC	161308515	rs59559479	1	161308157	C	T	0.0487078	0.00906646	0.00704465	0.1982	-0.967967	0.0289967	2.50202e-244	-0.0093665	0.00728318	0.198428	0.100441	20	-0.0236415	0.00490853	0.990677	0.976636	1.00492	0.991(0.977,1.005)
bph	ENSG00000172172	8	MRPL13	121425321	rs10090927	8	121464984	T	C	0.311133	0.0050772	0.00393277	0.1967	0.0941883	0.00843905	6.32758e-29	0.0539048	0.0420327	0.199685	0.19639	20	-0.0284793	0.136289	1.05538	0.971922	1.14601	1.055(0.972,1.146)
bph	ENSG00000183513	2	COA5	99220375	rs3769698	2	99233894	C	T	0.271372	0.00561911	0.00437285	0.1987	0.191846	0.010327	4.91496e-77	0.0292896	0.022848	0.199865	0.549553	20	-0.0154925	0.0740717	1.02972	0.984627	1.07688	1.03(0.985,1.077)
bph	ENSG00000125779	20	PANK2	3888545	rs73084523	20	3875626	C	T	0.187873	-0.0062039	0.00485058	0.2008	-0.312609	0.0105337	1.51668e-193	0.0198455	0.0155308	0.201315	0.294458	20	-0.0105949	0.0502859	1.02004	0.989461	1.05157	1.02(0.989,1.052)
bph	ENSG00000125901	20	MRPS26	3027745	rs561843	20	3017674	T	G	0.481113	-0.00473943	0.0036969	0.1999	0.11779	0.00793972	8.62305e-50	-0.0402361	0.0315024	0.201517	0.941353	20	-0.101981	0.0215086	0.960563	0.903047	1.02174	0.961(0.903,1.022)
bph	ENSG00000159199	17	ATP5MC1	46971680	rs12948439	17	46967124	G	A	0.435388	0.00472983	0.00370386	0.2015	0.293034	0.00818224	6.83252e-281	0.0161409	0.0126477	0.201889	0.000369973	20	-0.00864859	0.0409304	1.01627	0.991389	1.04178	1.016(0.991,1.042)
bph	ENSG00000075303	7	SLC25A40	87484277	rs7796247	7	87324386	A	G	0.0208748	-0.013575	0.0104908	0.1957	-0.264467	0.0349279	3.6809e-14	0.0513299	0.0402427	0.202129	0.979987	12	-0.0275458	0.130206	1.05267	0.97283	1.13906	1.053(0.973,1.139)
bph	ENSG00000171766	15	GATM	45673869	rs7164602	15	45671325	G	A	0.275348	0.00521091	0.0040902	0.2027	-0.576781	0.00822595	0	-0.00903448	0.0070926	0.202738	0.142483	20	-0.022936	0.00486702	0.991006	0.977325	1.00488	0.991(0.977,1.005)
bph	ENSG00000170502	4	NUDT9	88362170	rs28624955	4	88378818	G	A	0.373757	0.00483458	0.00378885	0.2018	0.17528	0.0081616	2.59923e-102	0.027582	0.0216541	0.202751	0.0608954	20	-0.01486	0.070024	1.02797	0.98525	1.07253	1.028(0.985,1.073)
bph	ENSG00000124098	20	FAM210B	54938845	rs75823737	20	54924979	C	G	0.185885	-0.00627986	0.00492925	0.2027	0.257619	0.0119775	1.29345e-102	-0.0243766	0.0191674	0.203455	0.845274	20	-0.0619447	0.0131915	0.975918	0.939935	1.01328	0.976(0.94,1.013)
bph	ENSG00000167863	17	ATP5PD	73039019	rs9915968	17	73059616	C	G	0.142147	0.00650917	0.00514559	0.2058	0.366879	0.0229317	1.30261e-57	0.017742	0.0140691	0.207286	0.762402	20	-0.00983344	0.0453174	1.0179	0.990215	1.04636	1.018(0.99,1.046)
bph	ENSG00000101417	20	PXMP4	32301318	rs2747554	20	32299042	A	C	0.481113	-0.00468789	0.00369416	0.2044	-0.0718816	0.00794939	1.53271e-19	0.0652168	0.0518959	0.208868	0.0718015	20	-0.0364992	0.166933	1.06739	0.964159	1.18167	1.067(0.964,1.182)
bph	ENSG00000168827	3	GFM1	158386215	rs6797631	3	158351384	G	T	0.39662	-0.00467212	0.00374369	0.212	-0.251125	0.00870754	6.76372e-183	0.0186047	0.0149216	0.212459	0.373349	20	-0.0106416	0.047851	1.01878	0.989415	1.04901	1.019(0.989,1.049)
bph	ENSG00000170906	19	NDUFA3	54609300	rs75622830	19	54611734	G	A	0.0994036	-0.00770297	0.00618216	0.2126	0.764205	0.0242	7.2181e-219	-0.0100797	0.00809595	0.21312	0.261273	20	-0.0259478	0.00578836	0.989971	0.974386	1.00581	0.99(0.974,1.006)
bph	ENSG00000184428	8	TOP1MT	144414351	rs62524728	8	144402338	A	G	0.138171	0.0066429	0.00531007	0.211	0.153091	0.0122632	9.15129e-36	0.0433918	0.0348594	0.213218	0.14985	20	-0.0249326	0.111716	1.04435	0.975376	1.1182	1.044(0.975,1.118)
bph	ENSG00000148459	10	PDSS1	27011157	rs1748343	10	26974263	G	A	0.308151	0.00491424	0.00395035	0.2136	0.325315	0.00841312	0	0.0151061	0.0121494	0.213736	0.0145065	20	-0.00870672	0.0389189	1.01522	0.991331	1.03969	1.015(0.991,1.04)
bph	ENSG00000072756	3	TRNT1	3180581	rs1134196	3	3193903	C	T	0.159046	0.00574053	0.00463694	0.2156	0.465376	0.00975157	0	0.0123352	0.0099672	0.21587	0.70276	20	-0.00720051	0.0318709	1.01241	0.992825	1.03238	1.012(0.993,1.032)
bph	ENSG00000196636	7	SDHAF3	96778488	rs62624461	7	96747192	C	T	0.028827	0.0141337	0.0114536	0.2171	-0.350339	0.0258397	7.08536e-42	-0.0403429	0.0328279	0.219102	0.111032	20	-0.104686	0.0239998	0.96046	0.900608	1.02429	0.96(0.901,1.024)
bph	ENSG00000156469	8	MTERF3	97262732	rs117758119	8	97064740	T	C	0.0606362	-0.0105928	0.00848785	0.2121	-0.14626	0.0218285	2.0785e-11	0.0724249	0.0590309	0.21986	0.152048	6	-0.0432757	0.188125	1.07511	0.957647	1.20698	1.075(0.958,1.207)
bph	ENSG00000104980	19	TIMM44	8000204	rs34866300	19	8076877	G	A	0.083499	-0.0088327	0.00719861	0.2197	0.393375	0.0160757	3.06781e-132	-0.0224536	0.0183226	0.220402	0.705686	20	-0.0583659	0.0134587	0.977797	0.943305	1.01355	0.978(0.943,1.014)
bph	ENSG00000135972	2	MRPS9	105685429	rs56067963	2	105704073	A	G	0.224652	0.00565699	0.00462551	0.2213	-0.582784	0.00908692	0	-0.00970685	0.00793836	0.221414	0.905852	20	-0.025266	0.00585234	0.99034	0.97505	1.00587	0.99(0.975,1.006)
bph	ENSG00000183648	14	NDUFB1	92585363	rs61976560	14	92587277	T	G	0.33499	0.0047635	0.00389493	0.2213	-0.185559	0.00885653	1.81426e-97	-0.0256712	0.0210261	0.222116	0.21292	17	-0.0668824	0.01554	0.974656	0.935305	1.01566	0.975(0.935,1.016)
bph	ENSG00000004864	7	SLC25A13	95850495	rs17167473	7	95967207	A	G	0.301193	0.00479447	0.00393958	0.2235	0.324993	0.00828673	0	0.0147525	0.0121279	0.223827	0.875984	20	-0.00901818	0.0385232	1.01486	0.991022	1.03927	1.015(0.991,1.039)
bph	ENSG00000023572	1	GLRX2	193070421	rs34961778	1	193073782	G	T	0.0626243	0.00997247	0.0081408	0.2207	-0.188529	0.0185272	2.54299e-24	-0.0528962	0.0434924	0.223902	0.761099	20	-0.138141	0.0323489	0.948478	0.870976	1.03288	0.948(0.871,1.033)
bph	ENSG00000169599	2	NFU1	69643821	rs4346430	2	69668802	A	G	0.38668	-0.00458086	0.00376097	0.2233	0.267776	0.0119309	1.47118e-111	-0.0171071	0.0140659	0.223905	0.173389	20	-0.0446763	0.0104621	0.983038	0.956307	1.01052	0.983(0.956,1.011)
bph	ENSG00000142444	19	TIMM29	11041810	rs36059375	19	11045531	C	T	0.439364	0.00452418	0.00372054	0.224	-0.135633	0.00809545	5.27647e-63	-0.0333561	0.0275031	0.225202	0.560386	20	-0.0872622	0.02055	0.967194	0.916437	1.02076	0.967(0.916,1.021)
bph	ENSG00000100290	22	BIK	43516236	rs4988374	22	43506753	A	C	0.267396	0.00523662	0.00431709	0.2251	-0.146138	0.00980211	2.88899e-50	-0.0358335	0.0296388	0.226661	0.168777	20	-0.0939255	0.0222585	0.964801	0.910351	1.02251	0.965(0.91,1.023)
bph	ENSG00000095321	9	CRAT	131865278	rs3118625	9	131873256	C	A	0.265408	-0.00505984	0.00418515	0.2268	-0.60228	0.00861028	0	0.00840115	0.00694988	0.226732	0.644635	20	-0.00522061	0.0220229	1.00844	0.994793	1.02227	1.008(0.995,1.022)
bph	ENSG00000106591	7	MRPL32	42980178	rs644106	7	42950905	C	T	0.127237	-0.00752868	0.00625306	0.2286	0.283779	0.0136612	7.6598e-96	-0.0265301	0.022072	0.22937	0.887367	20	-0.0697912	0.016731	0.973819	0.932589	1.01687	0.974(0.933,1.017)
bph	ENSG00000198754	1	OXCT2	40236107	rs3820618	1	40223128	C	T	0.131213	-0.00664968	0.00549561	0.2263	0.26791	0.0316357	2.4836e-17	-0.0248206	0.0207212	0.230981	0.0217537	15	-0.0654342	0.015793	0.975485	0.936661	1.01592	0.975(0.937,1.016)
bph	ENSG00000168710	1	AHCYL1	110546832	rs3754444	1	110534462	A	G	0.16501	0.00580429	0.00482484	0.2291	-0.126236	0.0100747	5.11633e-36	-0.0459798	0.0383967	0.231114	0.391154	20	-0.121237	0.0292777	0.955061	0.885824	1.02971	0.955(0.886,1.03)
bph	ENSG00000182134	1	TDRKH	151753237	rs2495396	1	151744928	T	C	0.486083	-0.0044092	0.00369279	0.2323	0.424067	0.00757971	0	-0.0103974	0.00871004	0.232584	0.525103	20	-0.0274691	0.00667428	0.989656	0.972905	1.0067	0.99(0.973,1.007)
bph	ENSG00000144182	2	LIPT1	99775519	rs2632277	2	99778985	T	C	0.367793	0.00449551	0.0037841	0.2349	-0.505952	0.00771805	0	-0.00888527	0.00748041	0.23491	0.254978	20	-0.0235469	0.00577633	0.991154	0.976728	1.00579	0.991(0.977,1.006)
bph	ENSG00000063176	19	SPHK2	49128261	rs10426317	19	49148781	C	T	0.265408	0.00478206	0.0040253	0.2346	0.171944	0.00870015	6.1518e-87	0.0278116	0.0234527	0.235678	0.327178	20	-0.0181557	0.0737789	1.0282	0.982008	1.07657	1.028(0.982,1.077)
bph	ENSG00000132570	5	PCBD2	134292122	rs12658868	5	134160995	G	A	0.138171	0.006175	0.00513727	0.2292	0.0867312	0.0136606	2.1672e-10	0.0711969	0.0602842	0.237594	0.543628	20	-0.0469601	0.189354	1.07379	0.954125	1.20847	1.074(0.954,1.208)
bph	ENSG00000222011	7	FAM185A	102419545	rs11760934	7	102334106	G	T	0.135189	-0.00642217	0.00544252	0.2382	0.238498	0.0130489	1.25721e-74	-0.0269276	0.0228675	0.238977	0.845818	20	-0.0717479	0.0178927	0.973432	0.930766	1.01805	0.973(0.931,1.018)
bph	ENSG00000259494	15	MRPL46	89006678	rs11073792	15	89136932	T	C	0.0775348	-0.00784817	0.00646472	0.2247	0.0626014	0.0143154	1.2255e-05	-0.125367	0.107174	0.242097	0.598686	8	-0.335428	0.084694	0.882173	0.715032	1.08838	0.882(0.715,1.088)
bph	ENSG00000104381	8	GDAP1	75317236	rs7819394	8	75315857	A	G	0.457256	0.00433248	0.00369351	0.2409	0.114397	0.00797839	1.25931e-46	0.0378722	0.0323945	0.242366	0.0233232	20	-0.025621	0.101365	1.0386	0.974704	1.10668	1.039(0.975,1.107)
bph	ENSG00000153574	2	RPIA	89020807	rs6742972	2	89015309	T	C	0.028827	-0.0120754	0.0103208	0.2419	-0.549429	0.0201254	4.20694e-164	0.0219781	0.0188019	0.242433	0.347022	15	-0.0148736	0.0588298	1.02222	0.985236	1.06059	1.022(0.985,1.061)
bph	ENSG00000108439	17	PNPO	46022263	rs11079804	17	46020698	T	C	0.162028	-0.00601936	0.0051624	0.2437	0.321352	0.0104747	1.08495e-206	-0.0187313	0.0160762	0.243955	0.0737475	20	-0.0502407	0.0127781	0.981443	0.951001	1.01286	0.981(0.951,1.013)
bph	ENSG00000062582	7	MRPS24	43907824	rs10265070	7	43910925	G	A	0.0864811	0.00915143	0.00784857	0.2434	0.200117	0.0162106	5.19633e-35	0.0457305	0.0393945	0.24571	0.118755	20	-0.0314827	0.122944	1.04679	0.969008	1.13082	1.047(0.969,1.131)
bph	ENSG00000065911	2	MTHFD2	74435190	rs1667600	2	74402277	C	T	0.464215	-0.00431562	0.00372358	0.2466	0.17156	0.00794938	2.67449e-103	-0.0251551	0.0217354	0.247137	0.293799	20	-0.0677565	0.0174463	0.975159	0.934488	1.0176	0.975(0.934,1.018)
bph	ENSG00000108064	10	TFAM	60151881	rs4390300	10	60144207	A	G	0.467197	-0.00430382	0.00372948	0.2486	-0.575466	0.0072792	0	0.00747885	0.0064815	0.248551	0.526638	20	-0.00522489	0.0201826	1.00751	0.994789	1.02039	1.008(0.995,1.02)
bph	ENSG00000089163	12	SIRT4	120745585	rs5634	12	120762837	G	A	0.0536779	0.00915275	0.00793132	0.2484	0.514626	0.0178113	1.45355e-183	0.0177852	0.0154241	0.248877	0.622089	20	-0.012446	0.0480164	1.01794	0.987631	1.04919	1.018(0.988,1.049)
bph	ENSG00000138399	2	FASTKD1	170408322	rs2353192	2	170430388	C	G	0.130219	0.00585327	0.00507656	0.2488	0.659317	0.0154364	0	0.00887778	0.00770253	0.249083	0.184036	20	-0.00621918	0.0239747	1.00892	0.9938	1.02426	1.009(0.994,1.024)
bph	ENSG00000126602	16	TRAP1	3734619	rs4786429	16	3728517	C	T	0.284294	0.00482071	0.00418464	0.2494	-0.587983	0.0125114	0	-0.00819872	0.00711908	0.249463	0.528043	20	-0.0221521	0.00575468	0.991835	0.978091	1.00577	0.992(0.978,1.006)
bph	ENSG00000130348	6	QRSL1	107096872	rs12216505	6	107092785	C	A	0.38171	-0.00431698	0.00375063	0.2497	-0.41709	0.00774169	0	0.0103502	0.00899444	0.24984	0.542696	20	-0.0072789	0.0279793	1.0104	0.992748	1.02837	1.01(0.993,1.028)
bph	ENSG00000215251	20	FASTKD5	3133854	rs8114052	20	3113688	G	A	0.464215	-0.00437173	0.0037982	0.2497	0.176781	0.00874246	6.39741e-91	-0.0247296	0.0215201	0.250498	0.543876	20	-0.066909	0.0174498	0.975574	0.93528	1.0176	0.976(0.935,1.018)
bph	ENSG00000169567	5	HINT1	130501074	rs3864285	5	130497902	G	A	0.0357853	-0.0152642	0.0133196	0.2516	-0.694672	0.0333016	1.23666e-96	0.0219733	0.0192028	0.25251	0.0346332	20	-0.0156642	0.0596108	1.02222	0.984458	1.06142	1.022(0.984,1.061)
bph	ENSG00000154930	20	ACSS1	25013242	rs3646	20	25038839	G	C	0.230616	0.00504169	0.00440707	0.2526	-0.290013	0.00936435	1.37125e-210	-0.0173844	0.0152065	0.252947	0.047017	20	-0.0471891	0.0124203	0.982766	0.953907	1.0125	0.983(0.954,1.012)
bph	ENSG00000169288	4	MRPL1	78828809	rs116037967	4	78663106	G	A	0.0119284	0.0170064	0.0148527	0.2523	1.42062	0.0763554	2.90519e-77	0.0119711	0.0104749	0.253106	0.697581	17	-0.0085597	0.0325019	1.01204	0.991477	1.03304	1.012(0.991,1.033)
bph	ENSG00000161513	17	FDXR	72863887	rs492095	17	72869078	G	A	0.275348	-0.0049278	0.00430376	0.252	-0.150377	0.010291	2.3412e-48	0.0327697	0.0287076	0.253661	0.31185	20	-0.0234972	0.0890366	1.03331	0.976777	1.09312	1.033(0.977,1.093)
bph	ENSG00000166816	16	LDHD	75148213	rs12918419	16	75170426	G	A	0.217694	0.0050947	0.00444564	0.2518	-0.110912	0.00969392	2.59661e-30	-0.0459346	0.0402831	0.254164	0.419811	20	-0.124889	0.0330203	0.955104	0.882594	1.03357	0.955(0.883,1.034)
bph	ENSG00000115468	2	EFHD1	233509129	rs4524114	2	233488577	A	C	0.0218688	-0.0140364	0.0122911	0.2533	0.518301	0.0348808	6.06448e-50	-0.0270815	0.023784	0.254852	0.587374	11	-0.0736981	0.0195351	0.973282	0.928952	1.01973	0.973(0.929,1.02)
bph	ENSG00000182180	10	MRPS16	75009480	rs7100670	10	75156036	T	C	0.0646123	0.00899531	0.00791841	0.2558	0.357878	0.0153979	1.71388e-119	0.0251351	0.0221524	0.256524	0.983162	8	-0.0182836	0.0685538	1.02545	0.981883	1.07096	1.025(0.982,1.071)
bph	ENSG00000075336	18	TIMM21	71820971	rs12956301	18	71834423	G	A	0.275348	-0.00468963	0.00413183	0.2564	0.204703	0.00967663	2.51368e-99	-0.0229094	0.0202135	0.257059	0.964489	20	-0.0625279	0.0167091	0.977351	0.939387	1.01685	0.977(0.939,1.017)
bph	ENSG00000188554	17	NBR1	41343103	rs1824889	17	41421876	G	C	0.361829	0.00436741	0.00385134	0.257	-0.162632	0.00830374	2.0598e-85	-0.0268546	0.0237209	0.257591	0.388841	20	-0.0733476	0.0196384	0.973503	0.929278	1.01983	0.974(0.929,1.02)
bph	ENSG00000145494	5	NDUFS6	1809116	rs13187162	5	1799865	A	G	0.12326	0.00672045	0.00583879	0.2496	-0.1029	0.01754	4.4482e-09	-0.0653103	0.057824	0.258701	0.0907674	20	-0.178645	0.0480247	0.936777	0.836402	1.0492	0.937(0.836,1.049)
bph	ENSG00000165792	14	METTL17	21461559	rs2741729	14	21456092	A	C	0.310139	-0.0044917	0.00398554	0.2595	-0.327201	0.00928267	3.60468e-272	0.0137276	0.0121869	0.259986	0.146524	20	-0.0101587	0.0376139	1.01382	0.989893	1.03833	1.014(0.99,1.038)
bph	ENSG00000105552	19	BCAT2	49306321	rs493841	19	49301877	C	T	0.497018	-0.00417525	0.00370475	0.2597	-0.238613	0.00839209	7.8851e-178	0.017498	0.0155384	0.260116	0.560322	20	-0.0129573	0.0479533	1.01765	0.987126	1.04912	1.018(0.987,1.049)
bph	ENSG00000171552	20	BCL2L1	30282023	rs6088962	20	30268184	T	C	0.232604	0.00477909	0.00419586	0.2548	-0.0738765	0.0101814	3.9871e-13	-0.0646903	0.0574912	0.260495	0.18207	20	-0.177373	0.0479925	0.937358	0.837467	1.04916	0.937(0.837,1.049)
bph	ENSG00000152234	18	ATP5F1A	43674205	rs1800640	18	43671400	C	T	0.39165	0.00423913	0.00376812	0.2606	-0.272547	0.00789071	1.99318e-261	-0.0155537	0.0138329	0.260842	0.545054	20	-0.0426662	0.0115588	0.984567	0.958231	1.01163	0.985(0.958,1.012)
bph	ENSG00000126267	19	COX6B1	36144444	rs4806187	19	36149761	A	G	0.488072	0.00414738	0.00369313	0.2613	0.353716	0.00776754	0	0.0117252	0.0104441	0.261582	0.557305	20	-0.00874524	0.0321956	1.01179	0.991293	1.03272	1.012(0.991,1.033)
bph	ENSG00000148672	10	GLUD1	88832433	rs11202388	10	88962795	A	G	0.154076	0.00599517	0.00531958	0.2598	-0.173146	0.0188206	3.58619e-20	-0.034625	0.0309528	0.263295	0.86664	20	-0.0952925	0.0260425	0.965968	0.909107	1.02638	0.966(0.909,1.026)
bph	ENSG00000156170	8	NDUFAF6	96018339	rs6651272	8	96047933	G	C	0.131213	-0.00574448	0.005129	0.2628	0.239509	0.0122748	8.64787e-85	-0.0239844	0.0214499	0.263499	0.36237	20	-0.0660262	0.0180574	0.976301	0.936106	1.01822	0.976(0.936,1.018)
bph	ENSG00000065057	16	NTHL1	2093841	rs2516726	16	2095065	C	T	0.232604	-0.00492036	0.00438144	0.2614	0.109571	0.011519	1.86669e-21	-0.0449055	0.0402648	0.264741	0.93117	20	-0.123825	0.0340135	0.956088	0.883535	1.0346	0.956(0.884,1.035)
bph	ENSG00000148290	9	SURF1	136221081	rs3118667	9	136291063	C	T	0.488072	-0.00412731	0.00370163	0.265	0.521593	0.0137142	0	-0.0079129	0.00709982	0.265056	0.0665726	20	-0.0218285	0.00600275	0.992118	0.978408	1.00602	0.992(0.978,1.006)
bph	ENSG00000138078	2	PREPL	44566210	rs75141285	2	44561338	C	A	0.054672	0.00906101	0.00813376	0.2654	0.292418	0.0166873	9.49782e-69	0.0309865	0.0278717	0.266243	0.59127	20	-0.023642	0.085615	1.03147	0.976635	1.08939	1.031(0.977,1.089)
bph	ENSG00000250317	4	SMIM20	25897443	rs7675367	4	25911269	T	C	0.0994036	0.00819104	0.00735943	0.2656	-0.209335	0.0165143	8.0328e-37	-0.0391289	0.0352915	0.267545	0.301322	20	-0.1083	0.0300424	0.961627	0.897358	1.0305	0.962(0.897,1.03)
bph	ENSG00000130414	2	NDUFA10	240898343	rs10166776	2	240967312	A	G	0.343936	-0.00432569	0.00390758	0.2685	-0.527968	0.00792437	0	0.00819308	0.00740218	0.26836	0.400523	20	-0.00631519	0.0227014	1.00823	0.993705	1.02296	1.008(0.994,1.023)
bph	ENSG00000147471	8	PLPBP	37628697	rs7463174	8	37635649	G	A	0.140159	-0.00532943	0.0048143	0.2685	0.586274	0.0112612	0	-0.00909033	0.00821354	0.268402	0.0874034	20	-0.0251889	0.00700821	0.990951	0.975126	1.00703	0.991(0.975,1.007)
bph	ENSG00000120992	8	LYPLA1	54986757	rs10102905	8	54875015	C	T	0.0238569	-0.0140919	0.0125596	0.262	-0.359759	0.0584518	7.51719e-10	0.0391704	0.0354866	0.269676	0.598444	14	-0.0303833	0.108724	1.03995	0.970074	1.11485	1.04(0.97,1.115)
bph	ENSG00000160221	21	GATD3A	45559546	rs7275654	21	45578184	T	C	0.11332	0.00701432	0.00634207	0.2689	-0.179161	0.0137105	5.05645e-39	-0.039151	0.0355253	0.270436	0.0688617	20	-0.108781	0.0304786	0.961605	0.896927	1.03095	0.962(0.897,1.031)
bph	ENSG00000043514	1	TRIT1	40327945	rs79540048	1	40313107	A	G	0.100398	-0.00671691	0.00610074	0.2707	-0.592786	0.012592	0	0.0113311	0.0102944	0.271028	0.769439	20	-0.00884592	0.0315081	1.0114	0.991193	1.03201	1.011(0.991,1.032)
bph	ENSG00000082212	18	ME2	48440055	rs2427777	18	48450906	G	A	0.464215	0.00406384	0.00369776	0.2717	-0.248638	0.00792098	2.78786e-216	-0.0163444	0.0148812	0.272062	0.849185	20	-0.0455116	0.0128228	0.983788	0.955509	1.01291	0.984(0.956,1.013)
bph	ENSG00000106603	7	COA1	43708685	rs34064273	7	43654932	A	G	0.195825	-0.0052877	0.00483336	0.2738	0.4124	0.0112337	4.85744e-295	-0.0128218	0.0117253	0.274168	0.261729	20	-0.0358034	0.0101598	0.98726	0.96483	1.01021	0.987(0.965,1.01)
bph	ENSG00000139410	12	SDSL	113868061	rs734070	12	113859451	A	G	0.0357853	0.0130024	0.0118961	0.2743	0.759265	0.0213722	1.96486e-276	0.017125	0.0156753	0.274621	0.456761	20	-0.0135986	0.0478486	1.01727	0.986493	1.04901	1.017(0.986,1.049)
bph	ENSG00000155189	8	AGPAT5	6591531	rs2911977	8	6584646	T	C	0.319085	-0.00425179	0.00389002	0.2745	0.17256	0.00836848	1.80814e-94	-0.0246395	0.0225747	0.275067	0.886966	20	-0.0688859	0.0196069	0.975662	0.933433	1.0198	0.976(0.933,1.02)
bph	ENSG00000166123	16	GPT2	46941749	rs117939346	16	46852813	G	A	0.0258449	0.0118469	0.0108588	0.2752	-0.490804	0.030501	2.93132e-58	-0.0241378	0.0221753	0.276374	0.975348	13	-0.0676014	0.0193258	0.976151	0.934633	1.01951	0.976(0.935,1.02)
bph	ENSG00000215012	22	RTL10	19838040	rs8139091	22	19845283	C	G	0.240557	-0.00473337	0.00435854	0.2775	-0.440302	0.00941599	0	0.0107503	0.00990164	0.277608	0.0705874	20	-0.00865691	0.0301575	1.01081	0.99138	1.03062	1.011(0.991,1.031)
bph	ENSG00000158793	1	NIT1	161091555	rs77040038	1	161082447	G	A	0.0735586	-0.00771932	0.00707545	0.2753	-0.157666	0.0147826	1.4744e-26	0.04896	0.0451104	0.277773	0.870923	20	-0.0394564	0.137376	1.05018	0.961312	1.14726	1.05(0.961,1.147)
bph	ENSG00000132541	8	RIDA	99122020	rs2447506	8	99126876	A	G	0.40159	-0.00402435	0.00370567	0.2775	0.222799	0.0079142	2.27786e-174	-0.0180627	0.0166447	0.277836	0.0316968	20	-0.0506863	0.0145609	0.982099	0.950577	1.01467	0.982(0.951,1.015)
bph	ENSG00000120915	8	EPHX2	27375688	rs1126452	8	27401964	C	A	0.236581	0.00452869	0.00418162	0.2786	0.537341	0.00851975	0	0.00842797	0.0077832	0.278879	0.925524	20	-0.0068271	0.023683	1.00846	0.993196	1.02397	1.008(0.993,1.024)
bph	ENSG00000156398	10	SFXN2	104486623	rs2902548	10	104487382	T	C	0.167992	0.00524482	0.00484734	0.279	-0.352404	0.0101773	1.01242e-262	-0.014883	0.0137618	0.279487	0.460777	20	-0.0418561	0.0120901	0.985227	0.959008	1.01216	0.985(0.959,1.012)
bph	ENSG00000151413	14	NUBPL	32144796	rs144417988	14	32181247	G	A	0.333996	-0.0041663	0.00381529	0.275	0.0647436	0.008518	2.9431e-14	-0.0643507	0.0595343	0.279741	0.334218	12	-0.181038	0.0523365	0.937676	0.834404	1.05373	0.938(0.834,1.054)
bph	ENSG00000148334	9	PTGES2	130886856	rs10819363	9	130860541	G	A	0.11332	-0.00645039	0.00595603	0.279	-0.178345	0.0121625	1.1027e-48	0.036168	0.033487	0.280116	0.438495	20	-0.0294665	0.101803	1.03683	0.970963	1.10716	1.037(0.971,1.107)
bph	ENSG00000198721	6	ECI2	4125877	rs661404	6	4126097	A	G	0.415507	-0.00407129	0.00377321	0.2805	-0.234978	0.00900977	6.08432e-150	0.0173262	0.0160714	0.280999	0.804466	20	-0.0141737	0.0488261	1.01748	0.985926	1.05004	1.017(0.986,1.05)
bph	ENSG00000115286	19	NDUFS7	1389554	rs111469573	19	876882	A	C	0.158052	0.00573814	0.00522599	0.2724	0.0842436	0.0148567	1.4246e-08	0.0681136	0.0631866	0.281044	0.813363	20	-0.0557321	0.191959	1.07049	0.945792	1.21162	1.07(0.946,1.212)
bph	ENSG00000182810	16	DDX28	68056474	rs7204192	16	68039309	G	A	0.150099	-0.0056445	0.00522156	0.2795	0.0950532	0.0110805	9.62023e-18	-0.0593825	0.0553674	0.283487	0.44633	20	-0.167903	0.0491376	0.942346	0.845436	1.05036	0.942(0.845,1.05)
bph	ENSG00000164933	8	SLC25A32	104419140	rs3133807	8	104408485	A	G	0.168986	-0.00521506	0.00486479	0.2837	0.137242	0.0108824	1.82719e-36	-0.0379989	0.0355746	0.285454	0.673265	20	-0.107725	0.0317273	0.962714	0.897874	1.03224	0.963(0.898,1.032)
bph	ENSG00000183773	22	AIFM3	21327522	rs178255	22	21322836	T	C	0.0705765	-0.0101088	0.00945631	0.2851	-0.480697	0.0193307	1.69353e-136	0.0210295	0.0196903	0.285514	0.41585	14	-0.0175635	0.0596225	1.02125	0.98259	1.06144	1.021(0.983,1.061)
bph	ENSG00000121289	19	CEP89	33416402	rs73041748	19	33366562	C	T	0.33996	0.00414907	0.0038849	0.2856	-0.225347	0.0100563	3.24484e-111	-0.0184119	0.0172592	0.286067	0.0177318	20	-0.0522399	0.0154161	0.981757	0.949101	1.01554	0.982(0.949,1.016)
bph	ENSG00000081177	14	EXD2	69683651	rs61981619	14	69491200	T	C	0.403579	0.00398262	0.00372555	0.2853	-0.114507	0.00800492	2.04812e-46	-0.0347805	0.0326263	0.286411	0.196482	20	-0.098728	0.029167	0.965817	0.905989	1.0296	0.966(0.906,1.03)
bph	ENSG00000239789	7	MRPS17	56021852	rs11238384	7	55984775	T	C	0.252485	-0.00466502	0.00435983	0.2848	0.10949	0.0100145	7.99768e-28	-0.0426067	0.0400096	0.286916	0.558089	20	-0.121026	0.0358121	0.958288	0.886011	1.03646	0.958(0.886,1.036)
bph	ENSG00000120333	1	MRPS14	174986243	rs11808101	1	175014607	C	T	0.479125	0.00397002	0.00369304	0.2822	0.0583074	0.00805796	4.62111e-13	0.0680877	0.0640325	0.287632	0.0924026	20	-0.057416	0.193591	1.07046	0.944201	1.2136	1.07(0.944,1.214)
bph	ENSG00000091140	7	DLD	107551795	rs17154615	7	107559732	T	G	0.126243	-0.00565078	0.00529595	0.2861	0.132236	0.0119575	1.98739e-28	-0.0427327	0.0402354	0.288205	0.189914	20	-0.121594	0.0361287	0.958167	0.885508	1.03679	0.958(0.886,1.037)
bph	ENSG00000180902	2	D2HGDH	242691112	rs7595071	2	242574309	C	A	0.343936	0.00405579	0.00381901	0.2881	-0.194614	0.00889437	3.9758e-106	-0.0208402	0.0196466	0.288803	0.528971	20	-0.0593475	0.0176671	0.979375	0.942379	1.01782	0.979(0.942,1.018)
bph	ENSG00000111716	12	LDHB	21849533	rs138560021	12	21810834	A	G	0.0248509	-0.0126522	0.0117805	0.2829	-0.304299	0.0463234	5.06539e-11	0.0415783	0.0392275	0.289178	0.97808	7	-0.0353076	0.118464	1.04245	0.965308	1.12577	1.042(0.965,1.126)
bph	ENSG00000196365	19	LONP1	5706214	rs8102642	19	5669970	G	C	0.349901	-0.00405632	0.00383033	0.2894	-0.388713	0.0080642	0	0.0104353	0.00985626	0.289716	0.555799	20	-0.00888297	0.0297536	1.01049	0.991156	1.0302	1.01(0.991,1.03)
bph	ENSG00000105341	19	DMAC2	41941922	rs9304593	19	41942875	C	A	0.408549	0.00403745	0.00381611	0.2899	0.210031	0.00800892	1.38953e-151	0.0192231	0.018184	0.290448	0.0452187	20	-0.0164175	0.0548637	1.01941	0.983716	1.0564	1.019(0.984,1.056)
bph	ENSG00000127554	16	GFER	2035979	rs6366	16	2014031	C	G	0.190855	-0.00534531	0.00500497	0.2854	-0.0848698	0.0127824	3.14539e-11	0.0629824	0.0597304	0.291679	0.373759	15	-0.0540892	0.180054	1.06501	0.947348	1.19728	1.065(0.947,1.197)
bph	ENSG00000154079	6	SDHAF4	71287946	rs13213357	6	71298959	C	G	0.428429	-0.00398981	0.00376397	0.289	0.0527181	0.00866078	1.1505e-09	-0.0756818	0.0724725	0.296354	0.542708	4	-0.217728	0.0663643	0.927111	0.804344	1.06862	0.927(0.804,1.069)
bph	ENSG00000116688	1	MFN2	12056904	rs873458	1	12046089	G	A	0.473161	0.00391082	0.003746	0.2964	0.879647	0.00624334	0	0.0044459	0.00425864	0.296499	0.164074	20	-0.00390103	0.0127928	1.00446	0.996107	1.01288	1.004(0.996,1.013)
bph	ENSG00000144741	3	SLC25A26	66278907	rs1678095	3	66295009	G	T	0.402584	-0.00390214	0.0037341	0.2959	-0.139033	0.00903949	2.20888e-53	0.0280663	0.0269196	0.297135	0.746039	20	-0.0246961	0.0808287	1.02846	0.975606	1.08419	1.028(0.976,1.084)
bph	ENSG00000002330	11	BAD	64044739	rs947939	11	63885287	T	C	0.139165	0.00550503	0.0052379	0.2932	0.0907893	0.0111022	2.89549e-16	0.0606353	0.0581674	0.297214	0.178585	20	-0.0533728	0.174643	1.06251	0.948027	1.19082	1.063(0.948,1.191)
bph	ENSG00000183048	17	SLC25A10	79679223	rs7406108	17	79628945	C	T	0.364811	-0.00409939	0.00381693	0.2828	0.0391203	0.00903428	1.4897e-05	-0.104789	0.100525	0.297219	0.474525	12	-0.301818	0.09224	0.900515	0.739473	1.09663	0.901(0.739,1.097)
bph	ENSG00000184470	22	TXNRD2	19896190	rs5992495	22	19882984	G	T	0.172962	-0.00534384	0.00512352	0.2971	-0.248178	0.0112995	6.4206e-107	0.0215323	0.0206678	0.297492	0.0699575	20	-0.0189766	0.0620412	1.02177	0.981202	1.06401	1.022(0.981,1.064)
bph	ENSG00000169020	4	ATP5ME	667176	rs148678222	4	558124	A	C	0.0159046	-0.0169507	0.015827	0.2842	-0.274828	0.063243	1.389e-05	0.0616774	0.0593118	0.298394	0.731557	4	-0.0545737	0.177929	1.06362	0.946889	1.19474	1.064(0.947,1.195)
bph	ENSG00000100216	22	TOMM22	39079385	rs5757194	22	39038790	C	A	0.295229	-0.00416223	0.0039983	0.298	-0.115558	0.00899735	9.34275e-38	0.0360184	0.0347133	0.299457	0.312757	20	-0.0320197	0.104056	1.03667	0.968488	1.10966	1.037(0.968,1.11)
bph	ENSG00000064012	2	CASP8	202125300	rs7560328	2	202164837	A	C	0.385686	0.00396587	0.00382068	0.299	-0.21219	0.00808379	7.37652e-152	-0.0186902	0.01802	0.299648	0.31913	20	-0.0540094	0.016629	0.981483	0.947423	1.01677	0.981(0.947,1.017)
bph	ENSG00000197119	14	SLC25A29	100765166	rs1059264	14	100769163	T	C	0.365805	-0.00401579	0.00389882	0.3032	0.630903	0.00818619	0	-0.00636514	0.0061803	0.303053	0.354368	20	-0.0184785	0.00574825	0.993655	0.981691	1.00576	0.994(0.982,1.006)
bph	ENSG00000160439	19	RDH13	55566567	rs11668339	19	55569056	A	G	0.499006	-0.00379258	0.00369287	0.3045	0.660492	0.0104924	0	-0.00574204	0.00559183	0.304485	0.357644	20	-0.016702	0.00521795	0.994274	0.983437	1.00523	0.994(0.983,1.005)
bph	ENSG00000123213	5	NLN	65092788	rs2247193	5	65038375	A	C	0.23161	-0.00434606	0.0042318	0.3043	0.517467	0.00896447	0	-0.00839873	0.00817922	0.304497	0.334643	20	-0.02443	0.00763254	0.991636	0.975866	1.00766	0.992(0.976,1.008)
bph	ENSG00000139428	12	MMAB	110002467	rs7299698	12	110048015	T	C	0.435388	-0.00385156	0.00375762	0.3052	-0.187099	0.00805115	1.84637e-119	0.0205857	0.0201031	0.305833	0.519919	20	-0.0188164	0.0599878	1.0208	0.98136	1.06182	1.021(0.981,1.062)
bph	ENSG00000119912	10	IDE	94272637	rs139796044	10	94310394	A	C	0.0159046	0.0154293	0.0149944	0.3036	0.631689	0.0747791	2.9786e-17	0.0244254	0.0239125	0.307042	0.601081	12	-0.0224431	0.0712939	1.02473	0.977807	1.0739	1.025(0.978,1.074)
bph	ENSG00000005156	17	LIG3	33319798	rs1003918	17	33332177	A	G	0.477137	-0.00376375	0.00369357	0.308	-0.520419	0.00740533	0	0.00723216	0.00709805	0.308254	0.258716	20	-0.00668002	0.0211443	1.00726	0.993342	1.02137	1.007(0.993,1.021)
bph	ENSG00000113845	3	TIMMDC1	119230658	rs6775021	3	119245432	C	T	0.0208748	0.0140684	0.0137387	0.306	-0.250226	0.0251176	2.23071e-23	-0.0562227	0.0551942	0.308377	0.535027	5	-0.164403	0.0519579	0.945329	0.8484	1.05333	0.945(0.848,1.053)
bph	ENSG00000136444	17	RSAD1	48559748	rs2290861	17	48557348	T	C	0.372763	-0.0037893	0.00372596	0.3092	0.188913	0.00803299	2.72021e-122	-0.0200584	0.0197415	0.309605	0.0115782	20	-0.0587517	0.0186349	0.980141	0.942941	1.01881	0.98(0.943,1.019)
bph	ENSG00000125995	20	ROMO1	34288050	rs78084033	20	34219990	C	A	0.139165	0.00580105	0.00558868	0.2994	0.0596625	0.0126339	2.3308e-06	0.097231	0.0959076	0.310679	0.997695	20	-0.0907479	0.28521	1.10211	0.913248	1.33004	1.102(0.913,1.33)
bph	ENSG00000067064	10	IDI1	1090479	rs4880757	10	1080790	C	G	0.333002	-0.00398774	0.00392881	0.3102	-0.13023	0.00832321	3.50453e-55	0.0306208	0.0302316	0.311122	0.173453	20	-0.0286331	0.0898747	1.03109	0.971773	1.09404	1.031(0.972,1.094)
bph	ENSG00000183605	10	SFXN4	120912729	rs10749291	10	120920588	T	C	0.562624	0.00375285	0.00370835	0.3113	-0.719836	0.00684783	0	-0.00521347	0.00515189	0.311561	0.847715	20	-0.0153112	0.00488423	0.9948	0.984805	1.0049	0.995(0.985,1.005)
bph	ENSG00000136874	9	STX17	102700766	rs1342147	9	102844842	A	C	0.446322	0.00374787	0.00371077	0.3124	0.200172	0.0078703	1.06665e-142	0.0187233	0.0185525	0.312877	0.180614	20	-0.0176396	0.0550862	1.0189	0.982515	1.05663	1.019(0.983,1.057)
bph	ENSG00000100596	14	SPTLC2	78027728	rs2272587	14	78023519	C	G	0.427435	-0.00376771	0.0037341	0.3131	0.370514	0.0077674	0	-0.0101689	0.0100804	0.313083	0.583267	20	-0.0299265	0.00958868	0.989883	0.970517	1.00963	0.99(0.971,1.01)
bph	ENSG00000140451	15	PIF1	65112849	rs111546654	15	65114147	A	G	0.0188867	-0.0116967	0.0115809	0.3124	0.336124	0.0281837	8.64297e-33	-0.0347989	0.0345777	0.314224	0.914883	20	-0.102571	0.0329734	0.9658	0.902514	1.03352	0.966(0.903,1.034)
bph	ENSG00000004455	1	AK2	33510091	rs10798925	1	33511109	T	C	0.27833	-0.00418287	0.00415792	0.3145	-0.126607	0.00887695	3.75318e-46	0.0330383	0.0329229	0.315616	0.626291	20	-0.0314906	0.0975672	1.03359	0.969	1.10249	1.034(0.969,1.102)
bph	ENSG00000151498	11	ACAD8	134129569	rs12292140	11	134122461	T	C	0.255467	-0.00406446	0.0040523	0.316	0.332335	0.00854128	0	-0.01223	0.0121975	0.316022	0.0450268	20	-0.0361371	0.0116771	0.987844	0.964508	1.01175	0.988(0.965,1.012)
bph	ENSG00000166321	10	NUDT13	74880901	rs11000530	10	74914256	G	T	0.0596421	0.00797572	0.0079837	0.3178	-0.560594	0.0151403	4.29107e-300	-0.0142273	0.0142467	0.317971	0.947527	7	-0.0421508	0.0136962	0.985873	0.958725	1.01379	0.986(0.959,1.014)
bph	ENSG00000165678	10	GHITM	85906098	rs77188443	10	85898455	A	G	0.0646123	-0.00837656	0.00838494	0.3176	0.533594	0.0166135	2.46418e-226	-0.0156984	0.0157217	0.318029	0.869021	20	-0.0465129	0.0151161	0.984424	0.954552	1.01523	0.984(0.955,1.015)
bph	ENSG00000143384	1	MCL1	150549549	rs4970966	1	150584103	T	G	0.241551	0.00447183	0.00448529	0.3188	-0.220546	0.00971457	4.22282e-114	-0.0202762	0.0203568	0.319231	0.465545	20	-0.0601755	0.0196231	0.979928	0.941599	1.01982	0.98(0.942,1.02)
bph	ENSG00000184047	12	DIABLO	122702145	rs12870	12	122692820	T	C	0.459245	-0.00368343	0.00370567	0.3204	0.142465	0.0087237	5.9599e-60	-0.025855	0.0260592	0.321118	0.0888658	20	-0.076931	0.025221	0.974476	0.925954	1.02554	0.974(0.926,1.026)
bph	ENSG00000185875	10	THNSL1	25310590	rs10764517	10	25296379	C	A	0.34493	0.00380374	0.00383055	0.3209	-0.135061	0.00828688	1.01641e-59	-0.028163	0.0284142	0.321607	0.126709	20	-0.0838548	0.0275288	0.97223	0.919565	1.02791	0.972(0.92,1.028)
bph	ENSG00000127838	2	PNKD	219173315	rs1473901	2	219188838	C	T	0.389662	-0.00383438	0.00387311	0.3222	-0.531465	0.00760247	0	0.00721473	0.00728834	0.322223	0.0579745	20	-0.00707042	0.0214999	1.00724	0.992955	1.02173	1.007(0.993,1.022)
bph	ENSG00000082515	5	MRPL22	154334800	rs28372688	5	154320596	G	A	0.114314	-0.00577951	0.00586158	0.324	-0.247632	0.0129876	4.7659e-81	0.0233391	0.0237021	0.324779	0.565634	20	-0.023117	0.0697952	1.02361	0.977148	1.07229	1.024(0.977,1.072)
bph	ENSG00000162851	1	TFB2M	246716744	rs10924772	1	246696596	G	A	0.501988	0.00366927	0.00371384	0.323	0.0810177	0.00798047	3.24639e-24	0.0452898	0.0460564	0.325433	0.797555	20	-0.0449807	0.13556	1.04633	0.956016	1.14518	1.046(0.956,1.145)
bph	ENSG00000105607	19	GCDH	13013430	rs8012	19	13010520	A	G	0.478131	0.00361589	0.00369345	0.3274	-0.458059	0.00775151	0	-0.00789394	0.00806437	0.327646	0.0596598	20	-0.0237001	0.00791223	0.992137	0.976579	1.00794	0.992(0.977,1.008)
bph	ENSG00000119471	9	HSDL2	115188453	rs4979108	9	115140133	T	C	0.28827	0.00415157	0.00424496	0.3281	-0.423141	0.00850289	0	-0.00981133	0.010034	0.328168	0.745072	20	-0.029478	0.00985531	0.990237	0.970952	1.0099	0.99(0.971,1.01)
bph	ENSG00000198060	10	MARCHF5	94082320	rs10882043	10	94030348	G	C	0.294235	0.00403071	0.00411717	0.3275	0.175695	0.00957164	2.9669e-75	0.0229415	0.0234669	0.328267	0.083432	20	-0.0230536	0.0689366	1.02321	0.97721	1.07137	1.023(0.977,1.071)
bph	ENSG00000136143	13	SUCLA2	48561373	rs4942723	13	48525457	G	C	0.055666	0.00697692	0.00713387	0.328	-0.387683	0.0158918	1.92302e-131	-0.0179965	0.0184161	0.328463	0.00108561	20	-0.0540921	0.0180991	0.982164	0.947345	1.01826	0.982(0.947,1.018)
bph	ENSG00000181240	19	SLC25A41	6429919	rs2860185	19	6436222	T	C	0.488072	-0.00365697	0.00374307	0.3283	-0.234694	0.00871385	8.90276e-160	0.0155819	0.0159592	0.328887	0.459344	20	-0.0156981	0.0468619	1.0157	0.984424	1.04798	1.016(0.984,1.048)
bph	ENSG00000148343	9	MIGA2	131816630	rs7873667	9	131795955	T	A	0.0487078	0.00778543	0.00794432	0.3268	-0.153283	0.0181925	3.58911e-17	-0.0507912	0.0521772	0.330336	0.163505	7	-0.153059	0.0514761	0.950477	0.85808	1.05282	0.95(0.858,1.053)
bph	ENSG00000185818	4	NAT8L	2066027	rs35300779	4	2058740	C	T	0.286282	0.0038809	0.0039845	0.33	0.148945	0.0115395	4.08872e-38	0.0260558	0.0268274	0.331429	0.401569	20	-0.0265259	0.0786375	1.0264	0.973823	1.08181	1.026(0.974,1.082)
bph	ENSG00000134375	1	TIMM17A	201932204	rs7513	1	201938995	T	C	0.467197	0.00363189	0.0037212	0.3293	0.0692802	0.00797644	3.7675e-18	0.0524232	0.0540504	0.332098	0.121708	20	-0.0535156	0.158362	1.05382	0.947891	1.17159	1.054(0.948,1.172)
bph	ENSG00000122140	9	MRPS2	138394174	rs3748201	9	138396198	G	A	0.0606362	-0.00720711	0.00730944	0.3241	0.0843587	0.0168704	5.7211e-07	-0.085434	0.0883155	0.333358	0.944353	7	-0.258532	0.0876644	0.918114	0.772184	1.09162	0.918(0.772,1.092)
bph	ENSG00000124615	6	MOCS1	39884822	rs3800349	6	39902200	T	C	0.0178926	0.0153205	0.015827	0.3329	0.635867	0.0388986	4.58432e-60	0.0240939	0.024934	0.33389	0.0142704	20	-0.0247767	0.0729645	1.02439	0.975528	1.07569	1.024(0.976,1.076)
bph	ENSG00000176894	12	PXMP2	133280734	rs12427009	12	133484066	G	A	0.474155	-0.00365516	0.00369956	0.3232	0.0369025	0.00797926	3.7496e-06	-0.0990492	0.102514	0.333945	0.768836	20	-0.299977	0.101878	0.905698	0.740836	1.10725	0.906(0.741,1.107)
bph	ENSG00000241878	22	PISD	32036447	rs5753741	22	32041055	C	T	0.481113	0.00357261	0.00369836	0.3343	-0.599548	0.00723833	0	-0.00595885	0.006169	0.334077	0.838883	20	-0.0180501	0.00613239	0.994059	0.982112	1.00615	0.994(0.982,1.006)
bph	ENSG00000173660	1	UQCRH	46775875	rs41292543	1	46774783	G	A	0.117296	0.00638614	0.0066384	0.3363	-0.329576	0.0143448	8.25192e-117	-0.0193769	0.0201599	0.336473	0.51924	20	-0.0588903	0.0201365	0.98081	0.94281	1.02034	0.981(0.943,1.02)
bph	ENSG00000104765	8	BNIP3L	26301783	rs28595197	8	26298562	T	C	0.0308151	-0.010719	0.0110963	0.3341	0.186343	0.0219454	2.0451e-17	-0.057523	0.0599317	0.337151	0.575777	6	-0.174989	0.0599431	0.9441	0.839466	1.06178	0.944(0.839,1.062)
bph	ENSG00000159685	3	CHCHD6	126551156	rs9814583	3	126422362	T	G	0.145129	-0.00487486	0.00506216	0.3358	-0.089969	0.011193	9.13172e-16	0.0541838	0.056668	0.33899	0.389076	20	-0.0568855	0.165253	1.05568	0.944702	1.17969	1.056(0.945,1.18)
bph	ENSG00000068120	17	COASY	40715890	rs78695809	17	40730114	A	C	0.0626243	-0.00818612	0.00854501	0.3379	-0.235658	0.019153	8.6197e-35	0.0347372	0.0363699	0.339522	0.41899	20	-0.0365478	0.106022	1.03535	0.964112	1.11185	1.035(0.964,1.112)
bph	ENSG00000136758	10	YME1L1	27421789	rs113380830	10	27392286	C	T	0.0526839	0.00790124	0.00825625	0.3387	-0.269034	0.0180318	2.44266e-50	-0.0293689	0.0307515	0.339559	0.162944	20	-0.0896418	0.030904	0.971058	0.914259	1.03139	0.971(0.914,1.031)
bph	ENSG00000157379	14	DHRS1	24764421	rs28431058	14	24758641	A	G	0.0626243	0.0076724	0.00805079	0.3407	-0.801308	0.0147872	0	-0.00957485	0.0100486	0.340665	0.15239	20	-0.0292701	0.0101204	0.990471	0.971154	1.01017	0.99(0.971,1.01)
bph	ENSG00000116898	1	MRPS15	36925678	rs2275475	1	36926946	G	T	0.0904573	-0.00614796	0.00646474	0.3417	0.230559	0.0133068	2.9737e-67	-0.0266654	0.0280816	0.34233	0.680449	20	-0.0817053	0.0283745	0.973687	0.921543	1.02878	0.974(0.922,1.029)
bph	ENSG00000179091	8	CYC1	145151179	rs12549149	8	145158446	C	T	0.0884692	0.0065101	0.00680973	0.3389	-0.132209	0.0174027	3.0307e-14	-0.0492412	0.0519137	0.342865	0.198598	20	-0.150992	0.0525097	0.951951	0.859855	1.05391	0.952(0.86,1.054)
bph	ENSG00000167468	19	GPX4	1105361	rs8103188	19	1103465	G	A	0.447316	0.00350204	0.00369803	0.3435	0.55144	0.00860825	0	0.00635072	0.00670687	0.343691	0.884319	20	-0.00679475	0.0194962	1.00637	0.993228	1.01969	1.006(0.993,1.02)
bph	ENSG00000112096	6	SOD2	160141828	rs78550031	6	160149179	C	T	0.0596421	0.00819338	0.00869786	0.3464	0.992312	0.018108	0	0.00825686	0.00876654	0.346264	0.576664	20	-0.00892556	0.0254393	1.00829	0.991114	1.02577	1.008(0.991,1.026)
bph	ENSG00000164347	5	GFM2	74040112	rs17647023	5	74062358	T	G	0.250497	-0.00393167	0.00418263	0.3473	-0.215057	0.00914049	2.10899e-122	0.018282	0.0194644	0.347602	0.489093	20	-0.0198682	0.0564322	1.01845	0.980328	1.05805	1.018(0.98,1.058)
bph	ENSG00000006695	17	COX10	14042403	rs77877576	17	13972860	T	C	0.0367793	-0.0109064	0.0116026	0.3473	0.429324	0.0225926	1.6168e-80	-0.0254038	0.0270583	0.347807	0.666735	20	-0.0784381	0.0276305	0.974916	0.924559	1.02802	0.975(0.925,1.028)
bph	ENSG00000243147	2	MRPL33	28102769	rs34181670	2	28019856	C	T	0.232604	-0.00401998	0.00427203	0.3466	-0.133661	0.00990273	1.6199e-41	0.030076	0.0320393	0.347874	0.175176	20	-0.032721	0.092873	1.03053	0.967809	1.09732	1.031(0.968,1.097)
bph	ENSG00000163541	2	SUCLG1	84668908	rs10210248	2	84673252	C	T	0.172962	-0.00429249	0.0045811	0.349	0.133359	0.00978262	2.5769e-42	-0.0321876	0.0344328	0.349894	0.94501	20	-0.0996759	0.0353007	0.968325	0.905131	1.03593	0.968(0.905,1.036)
bph	ENSG00000138095	2	LRPPRC	44168395	rs11900511	2	44141849	C	T	0.411531	-0.00351624	0.00376068	0.35	0.311379	0.00788523	0	-0.0112925	0.0120809	0.349923	0.191708	20	-0.0349711	0.0123861	0.988771	0.965633	1.01246	0.989(0.966,1.012)
bph	ENSG00000101365	20	IDH3B	2641953	rs2235954	20	2644975	C	T	0.166004	0.00450619	0.0048143	0.3494	-0.169869	0.0103039	4.64107e-61	-0.0265275	0.028387	0.350049	0.487406	20	-0.082166	0.029111	0.973821	0.921119	1.02954	0.974(0.921,1.03)
bph	ENSG00000115840	2	SLC25A12	172752823	rs6709156	2	172591944	C	T	0.276342	0.00402853	0.00430859	0.35	0.203034	0.0092996	1.13764e-105	0.0198416	0.0212404	0.35023	0.209809	20	-0.0217896	0.0614728	1.02004	0.978446	1.0634	1.02(0.978,1.063)
bph	ENSG00000060762	6	MPC1	166787446	rs4367351	6	166672966	T	G	0.333002	0.00360551	0.00386029	0.3504	0.458913	0.00915068	0	0.00785663	0.00841327	0.350387	0.447178	20	-0.00863338	0.0243466	1.00789	0.991404	1.02465	1.008(0.991,1.025)
bph	ENSG00000147684	8	NDUFB9	125566047	rs3829037	8	125565328	C	T	0.236581	0.00388938	0.00418213	0.3523	0.204921	0.011721	1.9239e-68	0.0189799	0.0204373	0.353051	0.566966	20	-0.0210772	0.059037	1.01916	0.979143	1.06081	1.019(0.979,1.061)
bph	ENSG00000172340	3	SUCLG2	67557961	rs4577484	3	67458381	C	T	0.33002	-0.00376843	0.00406081	0.3534	0.375651	0.00820608	0	-0.0100318	0.0108123	0.353507	0.380481	20	-0.0312239	0.0111603	0.990018	0.969259	1.01122	0.99(0.969,1.011)
bph	ENSG00000122033	13	MTIF3	28017257	rs2146819	13	27997305	T	C	0.447316	-0.00343051	0.00369667	0.3532	0.217774	0.011782	2.79873e-76	-0.0157526	0.0169962	0.354013	0.7699	20	-0.0490652	0.01756	0.984371	0.952119	1.01772	0.984(0.952,1.018)
bph	ENSG00000164258	5	NDUFS4	52917815	rs4147744	5	52977580	A	T	0.162028	0.0045379	0.00490054	0.3547	0.21331	0.0160436	2.455e-40	0.0212737	0.0230295	0.35561	0.00653019	20	-0.0238641	0.0664115	1.0215	0.976418	1.06867	1.022(0.976,1.069)
bph	ENSG00000137106	9	GRHPR	37429825	rs7856656	9	37421065	T	C	0.348907	-0.00354676	0.00385518	0.3577	0.854513	0.0070011	0	-0.00415062	0.00451167	0.357586	0.845569	20	-0.0129935	0.00469225	0.995858	0.987091	1.0047	0.996(0.987,1.005)
bph	ENSG00000121057	17	AKAP1	55180581	rs3785486	17	55185683	A	G	0.485089	0.00342544	0.00371522	0.3567	0.0999103	0.00796276	4.11824e-36	0.0342851	0.0372858	0.357823	0.249905	20	-0.0387951	0.107365	1.03488	0.961948	1.11334	1.035(0.962,1.113)
bph	ENSG00000151726	4	ACSL1	185712360	rs2046814	4	185704176	G	T	0.421471	-0.00347687	0.00375878	0.355	-0.0612253	0.00805533	2.94759e-14	0.0567881	0.0618455	0.358501	0.788431	20	-0.0644291	0.178005	1.05843	0.937603	1.19483	1.058(0.938,1.195)
bph	ENSG00000176340	11	COX8A	63743047	rs10751004	11	63741510	T	A	0.445328	-0.0034288	0.0037229	0.3571	-0.164588	0.0148661	1.7268e-28	0.0208326	0.0226976	0.358708	0.463776	20	-0.0236547	0.0653199	1.02105	0.976623	1.0675	1.021(0.977,1.068)
bph	ENSG00000171202	11	TMEM126A	85363301	rs172284	11	85195747	T	C	0.0437376	0.00761135	0.0081058	0.3476	0.0592576	0.0138188	1.8013e-05	0.128445	0.14003	0.359003	0.315004	7	-0.146014	0.402904	1.13706	0.864146	1.49616	1.137(0.864,1.496)
bph	ENSG00000136003	12	ISCU	108959759	rs968312	12	108949557	C	T	0.329026	0.00363667	0.00397451	0.3601	0.284786	0.00820126	3.35173e-264	0.0127699	0.013961	0.360358	0.976459	20	-0.0145937	0.0401335	1.01285	0.985512	1.04095	1.013(0.986,1.041)
bph	ENSG00000160752	1	FDPS	155284498	rs6677385	1	155304581	A	C	0.271372	0.00381164	0.00416572	0.3604	-0.0930443	0.0096413	4.88689e-22	-0.0409658	0.0449722	0.36234	0.902877	20	-0.129111	0.0471797	0.959862	0.878876	1.04831	0.96(0.879,1.048)
bph	ENSG00000107745	10	MICU1	74256498	rs12779570	10	74177771	C	T	0.392644	0.00341231	0.00375805	0.3638	0.240682	0.00947389	2.23197e-142	0.0141777	0.0156241	0.364184	0.376207	20	-0.0164455	0.0448009	1.01428	0.983689	1.04582	1.014(0.984,1.046)
bph	ENSG00000177427	17	MIEF2	18166857	rs12945597	17	18174681	A	G	0.308151	0.00355833	0.00393186	0.3654	-0.0755261	0.00991599	2.6044e-14	-0.0471139	0.0524258	0.368824	0.801832	20	-0.149868	0.0556407	0.953979	0.860821	1.05722	0.954(0.861,1.057)
bph	ENSG00000008394	12	MGST1	16631134	rs4149190	12	16502260	A	T	0.0586481	-0.00630273	0.00701863	0.3694	-0.38738	0.0156365	1.70959e-135	0.0162702	0.0181301	0.3695	0.129433	20	-0.0192648	0.0518052	1.0164	0.98092	1.05317	1.016(0.981,1.053)
bph	ENSG00000126432	11	PRDX5	64087421	rs1047206	11	64089216	G	C	0.161034	0.00450127	0.00502374	0.3703	0.841784	0.0101932	0	0.0053473	0.00596832	0.370281	0.00686959	20	-0.00635061	0.0170452	1.00536	0.99367	1.01719	1.005(0.994,1.017)
bph	ENSG00000151552	4	QDPR	17487870	rs10020773	4	17526682	C	A	0.235586	0.00394202	0.00444421	0.3751	-0.922868	0.00777375	0	-0.00427148	0.00481579	0.375092	0.653519	20	-0.0137104	0.00516747	0.995738	0.986383	1.00518	0.996(0.986,1.005)
bph	ENSG00000132286	11	TIMM10B	6504293	rs17243759	11	6518932	G	A	0.354871	-0.00350382	0.00396809	0.3774	-0.171376	0.00929048	5.57369e-76	0.0204452	0.0231808	0.377782	0.900502	20	-0.0249892	0.0658796	1.02066	0.97532	1.0681	1.021(0.975,1.068)
bph	ENSG00000122696	9	SLC25A51	37891875	rs10973534	9	37772121	A	G	0.162028	-0.004204	0.00476104	0.3774	0.191205	0.0121048	3.32549e-56	-0.0219869	0.0249391	0.37798	0.54115	20	-0.0708675	0.0268937	0.978253	0.931585	1.02726	0.978(0.932,1.027)
bph	ENSG00000172366	16	MCRIP2	695143	rs3752493	16	717523	T	G	0.371769	0.0033171	0.00373548	0.3745	-0.0627211	0.00935383	2.00859e-11	-0.0528865	0.0600769	0.378689	0.308827	20	-0.170637	0.0648642	0.948488	0.843127	1.06701	0.948(0.843,1.067)
bph	ENSG00000106554	7	CHCHD3	132618238	rs10266231	7	132747418	G	T	0.39165	-0.00338131	0.00382069	0.3759	0.102291	0.0120829	2.544e-17	-0.0330557	0.0375547	0.378749	0.990738	20	-0.106663	0.0405515	0.967485	0.898829	1.04138	0.967(0.899,1.041)
bph	ENSG00000048544	6	MRPS10	42180071	rs55828715	6	42164560	G	C	0.362823	0.00342487	0.0039276	0.3831	-0.173399	0.0122227	1.1091e-45	-0.0197514	0.0226934	0.384105	0.18433	20	-0.0642305	0.0247277	0.980442	0.937789	1.02504	0.98(0.938,1.025)
bph	ENSG00000128694	2	OSGEPL1	190619669	rs1046196	2	190611508	A	G	0.0298211	0.00874721	0.00995133	0.3795	-0.15797	0.029076	5.5414e-08	-0.0553727	0.0638142	0.385549	0.736891	8	-0.180449	0.0697031	0.946132	0.834896	1.07219	0.946(0.835,1.072)
bph	ENSG00000248098	19	BCKDHA	41907562	rs7258973	19	41910319	C	T	0.408549	0.00331454	0.0038186	0.3854	-0.263048	0.00950647	1.58608e-168	-0.0126005	0.0145239	0.385628	0.0337588	20	-0.0410673	0.0158663	0.987479	0.959764	1.01599	0.987(0.96,1.016)
bph	ENSG00000114026	3	OGG1	9810765	rs148581921	3	9821764	A	G	0.0119284	-0.0139515	0.0159995	0.3832	-0.342282	0.0404321	2.5484e-17	0.0407604	0.0469909	0.385717	0.669198	4	-0.0513418	0.132863	1.0416	0.949954	1.14209	1.042(0.95,1.142)
bph	ENSG00000074071	16	MRPS34	1822523	rs2575329	16	1819433	G	A	0.430417	0.0032075	0.00370381	0.3863	0.137722	0.00807742	3.48341e-65	0.0232898	0.0269282	0.387102	0.173749	20	-0.0294895	0.0760691	1.02356	0.970941	1.07904	1.024(0.971,1.079)
bph	ENSG00000159423	1	ALDH4A1	19213600	rs1009971	1	19222020	G	A	0.0457256	0.00837354	0.00966922	0.3864	-0.356721	0.0235146	5.57074e-52	-0.0234736	0.0271499	0.387263	0.870462	14	-0.0766874	0.0297402	0.9768	0.926179	1.03019	0.977(0.926,1.03)
bph	ENSG00000130312	19	MRPL34	17410535	rs8100232	19	17422951	A	G	0.426441	0.00325756	0.00377033	0.3878	0.50404	0.00876183	0	0.00646291	0.00748106	0.387641	0.0554247	20	-0.00819997	0.0211258	1.00648	0.991834	1.02135	1.006(0.992,1.021)
bph	ENSG00000166896	12	ATP23	58343188	rs3751325	12	58335626	T	A	0.313121	-0.00338041	0.00392159	0.3884	-0.705652	0.0111188	0	0.00479048	0.00555792	0.388731	0.464135	20	-0.00610304	0.015684	1.0048	0.993916	1.01581	1.005(0.994,1.016)
bph	ENSG00000122085	2	MTERF4	242028108	rs55938551	2	242033593	A	G	0.0685885	0.00697487	0.00811975	0.3904	-0.412174	0.0179228	4.97186e-117	-0.0169221	0.0197136	0.390671	0.441357	20	-0.0555608	0.0217166	0.98322	0.945955	1.02195	0.983(0.946,1.022)
bph	ENSG00000184983	22	NDUFA6	42484244	rs1989202	22	42486080	A	G	0.0298211	0.00933643	0.0108943	0.3916	1.11146	0.0226811	0	0.00840016	0.00980332	0.391517	0.959655	20	-0.0108143	0.0276147	1.00844	0.989244	1.028	1.008(0.989,1.028)
bph	ENSG00000116353	1	MECR	29538419	rs4110942	1	29337802	G	A	0.0795229	0.00576638	0.00675221	0.3932	-0.151175	0.0143365	5.36868e-26	-0.0381437	0.0448109	0.394651	0.392793	20	-0.125973	0.0496857	0.962575	0.881639	1.05094	0.963(0.882,1.051)
bph	ENSG00000136010	12	ALDH1L2	105445961	rs7134351	12	105455217	C	T	0.191849	0.00414812	0.00481221	0.3888	0.0594755	0.0111373	9.28441e-08	0.0697451	0.0819581	0.394778	0.162883	20	-0.0908928	0.230383	1.07223	0.913116	1.25908	1.072(0.913,1.259)
bph	ENSG00000143774	1	GUK1	228332174	rs75176484	1	228551517	A	G	0.374751	0.00334027	0.00390219	0.392	0.0891012	0.0122351	3.27929e-13	0.0374886	0.0440965	0.395243	0.536775	20	-0.0489405	0.123918	1.0382	0.952238	1.13192	1.038(0.952,1.132)
bph	ENSG00000132423	6	COQ3	99829678	rs17059591	6	99920024	A	T	0.0675944	0.00704455	0.00824889	0.393	0.107648	0.0171886	3.78131e-10	0.0654403	0.0773372	0.397458	0.0822001	20	-0.0861406	0.217021	1.06763	0.917465	1.24237	1.068(0.917,1.242)
bph	ENSG00000204237	17	OXLD1	79632865	rs11150804	17	79630238	G	A	0.366799	-0.00321531	0.00380511	0.3982	-0.604825	0.0107599	0	0.00531611	0.00629196	0.398164	0.331515	20	-0.00701613	0.0176484	1.00533	0.993008	1.01781	1.005(0.993,1.018)
bph	ENSG00000117118	1	SDHB	17362941	rs116216662	1	16747503	T	C	0.0168986	-0.0148783	0.0175452	0.3962	-0.537458	0.0582673	2.86219e-20	0.0276828	0.0327824	0.398424	0.806256	3	-0.0365707	0.0919363	1.02807	0.96409	1.09629	1.028(0.964,1.096)
bph	ENSG00000076555	12	ACACB	109630215	rs2268405	12	109589593	G	A	0.192843	-0.00389578	0.00463783	0.4008	-0.56872	0.00916456	0	0.00685008	0.0081556	0.400952	0.543091	20	-0.0091349	0.0228351	1.00687	0.990907	1.0231	1.007(0.991,1.023)
bph	ENSG00000160072	1	ATAD3B	1420185	rs116563714	1	1493842	A	T	0.0119284	-0.0125553	0.0149468	0.4007	-1.03094	0.0787241	3.48911e-39	0.0121785	0.014528	0.401875	0.371084	20	-0.0162964	0.0406534	1.01225	0.983836	1.04149	1.012(0.984,1.041)
bph	ENSG00000205138	19	SDHAF1	36486655	rs7251575	19	36488986	C	T	0.230616	0.00374743	0.00447187	0.4019	-0.236708	0.0105752	5.73753e-111	-0.0158315	0.0189052	0.40236	0.888049	20	-0.0528857	0.0212227	0.984293	0.948488	1.02145	0.984(0.948,1.021)
bph	ENSG00000164306	4	PRIMPOL	185593442	rs2705881	4	185572725	A	G	0.161034	0.00431318	0.00514699	0.4021	0.260376	0.0191273	3.3612e-42	0.0165652	0.019805	0.402921	0.933588	20	-0.0222526	0.055383	1.0167	0.977993	1.05695	1.017(0.978,1.057)
bph	ENSG00000066855	8	MTFR1	66620232	rs10504389	8	66556187	T	C	0.154076	-0.0044688	0.00535828	0.4042	0.657497	0.0107522	0	-0.00679669	0.00815027	0.404325	0.379622	20	-0.0227712	0.00917784	0.993226	0.977486	1.00922	0.993(0.977,1.009)
bph	ENSG00000137806	15	NDUFAF1	41687134	rs117629515	15	41771685	A	G	0.0387674	-0.00803413	0.00964481	0.4051	0.649852	0.0286384	5.42279e-114	-0.012363	0.0148516	0.405161	0.182346	20	-0.0414721	0.0167461	0.987713	0.959376	1.01689	0.988(0.959,1.017)
bph	ENSG00000106246	7	PTCD1	99039091	rs183517983	7	99934792	T	C	0.028827	0.0103765	0.012532	0.4075	-0.532158	0.0363	1.16271e-48	-0.0194989	0.0235869	0.408417	0.274573	15	-0.0657292	0.0267314	0.98069	0.936384	1.02709	0.981(0.936,1.027)
bph	ENSG00000133315	11	MACROD1	63849804	rs564647	11	63805599	A	G	0.33499	-0.00324744	0.003866	0.4009	0.0675793	0.014679	4.1485e-06	-0.0480538	0.0581514	0.408601	0.0590707	14	-0.162031	0.0659229	0.953083	0.850415	1.06814	0.953(0.85,1.068)
bph	ENSG00000112695	6	COX7A2	75953715	rs3756797	6	75996546	T	C	0.205765	-0.00397965	0.00476605	0.4035	0.0779805	0.014332	5.29819e-08	-0.0510339	0.061834	0.40918	0.0728308	11	-0.172229	0.0701607	0.950246	0.841787	1.07268	0.95(0.842,1.073)
bph	ENSG00000167107	17	ACSF2	48527862	rs898454	17	48542572	C	G	0.444334	-0.00303921	0.00369285	0.4103	0.171839	0.00790596	9.49532e-105	-0.0176864	0.0215055	0.410843	0.0184196	20	-0.0598372	0.0244644	0.982469	0.941918	1.02477	0.982(0.942,1.025)
bph	ENSG00000107020	9	PLGRKT	5397925	rs2381277	9	5381870	A	G	0.353877	-0.00311531	0.00380845	0.4135	0.654003	0.00823307	0	-0.00476345	0.0058236	0.413382	0.914814	20	-0.0161777	0.00665081	0.995248	0.983952	1.00667	0.995(0.984,1.007)
bph	ENSG00000103423	16	DNAJA3	4491291	rs71388578	16	4473904	C	T	0.0139165	-0.00949711	0.0116244	0.4137	1.1325	0.0530734	4.9976e-101	-0.00838596	0.0102719	0.41427	0.585658	20	-0.0285189	0.011747	0.991649	0.971884	1.01182	0.992(0.972,1.012)
bph	ENSG00000131143	16	COX4I1	85836444	rs96603	16	85815097	C	T	0.198807	0.00387457	0.00475407	0.4148	0.207191	0.0105277	3.16239e-86	0.0187005	0.022965	0.415472	0.911338	20	-0.0263109	0.0637119	1.01888	0.974032	1.06579	1.019(0.974,1.066)
bph	ENSG00000119705	14	SLIRP	78200930	rs8020695	14	78284281	C	T	0.0258449	0.00780142	0.00947925	0.4106	0.18536	0.0427076	1.4235e-05	0.042088	0.0520511	0.41875	0.792962	5	-0.0599322	0.144108	1.04299	0.941828	1.15501	1.043(0.942,1.155)
bph	ENSG00000169021	19	UQCRFS1	29701310	rs12983268	19	29503351	A	G	0.423459	0.00306121	0.00371506	0.4101	0.0579727	0.0138221	2.7384e-05	0.0528043	0.0653079	0.418778	0.907665	3	-0.0751992	0.180808	1.05422	0.927559	1.19818	1.054(0.928,1.198)
bph	ENSG00000100075	22	SLC25A1	19164719	rs1780638	22	19177522	A	G	0.374751	-0.00313114	0.00387518	0.4189	0.266471	0.00828412	5.19271e-227	-0.0117504	0.0145472	0.419237	0.962366	20	-0.0402629	0.0167621	0.988318	0.960537	1.0169	0.988(0.961,1.017)
bph	ENSG00000103160	16	HSDL1	84167341	rs12923097	16	84143565	T	A	0.210736	-0.00365952	0.00453472	0.4195	0.386368	0.00981592	0	-0.00947157	0.0117392	0.419764	0.504549	20	-0.0324804	0.0135373	0.990573	0.968041	1.01363	0.991(0.968,1.014)
bph	ENSG00000241837	21	ATP5PO	35282020	rs731058	21	35275199	G	A	0.395626	-0.00303182	0.00375691	0.4196	-0.148453	0.00807369	1.66354e-75	0.0204228	0.0253315	0.420114	0.830686	20	-0.0292269	0.0700725	1.02063	0.971196	1.07259	1.021(0.971,1.073)
bph	ENSG00000106028	7	SSBP1	141462921	rs57542504	7	141507872	G	A	0.464215	-0.00302869	0.00369804	0.4127	0.0799043	0.018248	1.1933e-05	-0.037904	0.0470834	0.420797	0.0325818	8	-0.130187	0.0543795	0.962805	0.877931	1.05589	0.963(0.878,1.056)
bph	ENSG00000164494	6	PDSS2	107627264	rs6568470	6	107501047	A	G	0.346918	0.00317086	0.00394876	0.4219	0.236125	0.00836278	2.16307e-175	0.0134287	0.01673	0.422162	0.072507	20	-0.0193621	0.0462195	1.01352	0.980824	1.0473	1.014(0.981,1.047)
bph	ENSG00000109854	11	HTATIP2	20395280	rs7103934	11	20389743	A	T	0.332008	0.00307637	0.00384546	0.4236	-0.492164	0.00786115	0	-0.0062507	0.00781402	0.423749	0.36002	20	-0.0215662	0.00906478	0.993769	0.978665	1.00911	0.994(0.979,1.009)
bph	ENSG00000146066	5	HIGD2A	175816260	rs3172921	5	175815782	C	G	0.0904573	0.00542488	0.0067981	0.4246	-1.02116	0.0137507	0	-0.00531248	0.00665763	0.424897	0.330906	20	-0.0183614	0.00773647	0.994702	0.981806	1.00777	0.995(0.982,1.008)
bph	ENSG00000197785	1	ATAD3A	1458799	rs3766170	1	1497008	C	T	0.346918	-0.00313936	0.00392912	0.4246	-0.13413	0.0097562	5.22117e-43	0.0234053	0.0293427	0.425071	0.814079	20	-0.0341064	0.080917	1.02368	0.966469	1.08428	1.024(0.966,1.084)
bph	ENSG00000157184	1	CPT2	53670985	rs11581518	1	53672028	G	A	0.206759	-0.00382885	0.00481011	0.4259	-0.26226	0.00994454	2.84876e-153	0.0145994	0.0183493	0.426243	0.21786	20	-0.0213652	0.050564	1.01471	0.978861	1.05186	1.015(0.979,1.052)
bph	ENSG00000250479	22	CHCHD10	24109325	rs5759992	22	24096268	T	G	0.371769	-0.00299517	0.00379616	0.4302	-0.126371	0.00831324	3.472e-52	0.0237013	0.0300802	0.430732	0.433279	20	-0.0352559	0.0826585	1.02398	0.965358	1.08617	1.024(0.965,1.086)
bph	ENSG00000169710	17	FASN	80046211	rs35038106	17	80180346	T	C	0.480119	-0.00294266	0.00373434	0.4309	0.389883	0.0127681	8.7822e-205	-0.00754754	0.00958129	0.43085	0.161683	20	-0.0263269	0.0112318	0.992481	0.974017	1.0113	0.992(0.974,1.011)
bph	ENSG00000140459	15	CYP11A1	74645090	rs4278698	15	74664951	T	C	0.162028	-0.00436863	0.00552292	0.4287	0.0826582	0.0113735	3.65929e-13	-0.0528517	0.0672109	0.431659	0.271983	20	-0.184585	0.0788817	0.948521	0.831449	1.08208	0.949(0.831,1.082)
bph	ENSG00000155542	5	SETD9	56213223	rs252893	5	56224714	T	C	0.267396	-0.0033174	0.0042422	0.4343	-0.718787	0.0161314	0	0.00461528	0.0059028	0.434285	0.243426	20	-0.00695421	0.0161848	1.00463	0.99307	1.01632	1.005(0.993,1.016)
bph	ENSG00000111775	12	COX6A1	120877219	rs143544080	12	120647583	A	C	0.0188867	-0.00957707	0.0121382	0.43	-0.318981	0.07589	2.6317e-05	0.030024	0.0387178	0.43807			-0.0458629	0.105911	1.03048	0.955173	1.11172	1.03(0.955,1.112)
bph	ENSG00000154814	3	OXNAD1	16342764	rs56332731	3	16309812	C	G	0.162028	-0.00413419	0.00532756	0.4378	0.227525	0.0121591	3.92306e-78	-0.0181702	0.0234354	0.438143	0.511753	20	-0.0641036	0.0277632	0.981994	0.937908	1.02815	0.982(0.938,1.028)
bph	ENSG00000172115	7	CYCS	25162345	rs62451620	7	25189612	T	C	0.0506958	0.00547641	0.00707546	0.4386	0.257016	0.0258635	2.86201e-23	0.0213077	0.0276127	0.440314	0.27387	20	-0.0328132	0.0754286	1.02154	0.967719	1.07835	1.022(0.968,1.078)
bph	ENSG00000085491	1	SLC25A24	108710064	rs828999	1	108744934	A	G	0.553678	-0.00286313	0.00371353	0.4406	0.476812	0.0074991	0	-0.00600473	0.00778882	0.44074	0.155882	20	-0.0212708	0.00926136	0.994013	0.978954	1.0093	0.994(0.979,1.009)
bph	ENSG00000111696	12	NT5DC3	104199603	rs10861116	12	104226032	A	C	0.168986	-0.00414339	0.00538803	0.4416	1.10638	0.00919168	0	-0.00374501	0.00487008	0.441903	0.184139	20	-0.0132904	0.00580035	0.996262	0.986798	1.00582	0.996(0.987,1.006)
bph	ENSG00000143224	1	PPOX	161142001	rs12031437	1	161126975	G	C	0.399602	-0.00296832	0.003865	0.4424	-0.185975	0.00821103	1.41421e-113	0.0159609	0.0207943	0.442749	0.395646	20	-0.0247959	0.0567177	1.01609	0.975509	1.05836	1.016(0.976,1.058)
bph	ENSG00000112294	6	ALDH5A1	24516257	rs3761793	6	24493922	A	G	0.154076	0.00391621	0.00510588	0.4429	-0.505768	0.0117598	0	-0.00774311	0.0100969	0.443154	0.451309	20	-0.027533	0.0120468	0.992287	0.972843	1.01212	0.992(0.973,1.012)
bph	ENSG00000186314	5	PRELID2	145033147	rs3995495	5	145235669	A	G	0.0308151	-0.00713123	0.0091426	0.4354	-0.0930344	0.0221902	2.7578e-05	0.0766515	0.0999574	0.443175	0.28068	5	-0.119265	0.272568	1.07967	0.887573	1.31333	1.08(0.888,1.313)
bph	ENSG00000175110	3	MRPS22	138900356	rs9859864	3	139091219	G	T	0.368787	0.00295774	0.00386128	0.4439	0.0504731	0.00804507	3.5234e-10	0.0586003	0.0770698	0.447043	0.922869	19	-0.0924565	0.209657	1.06035	0.911689	1.23326	1.06(0.912,1.233)
bph	ENSG00000101084	20	RAB5IF	35237548	rs77914630	20	35227291	C	T	0.0874751	-0.00481021	0.00632091	0.4469	-0.23266	0.0150505	6.60185e-54	0.0206748	0.0272009	0.447207	0.648204	20	-0.032639	0.0739886	1.02089	0.967888	1.07679	1.021(0.968,1.077)
bph	ENSG00000113013	5	HSPA9	137900852	rs149673157	5	137817486	T	G	0.0119284	-0.0121868	0.015827	0.4415	0.21755	0.0531336	4.2326e-05	-0.0560184	0.0740265	0.449209	0.713373	3	-0.20111	0.0890735	0.945522	0.817822	1.09316	0.946(0.818,1.093)
bph	ENSG00000180185	16	FAHD1	1883588	rs67309640	16	1888177	T	G	0.180915	0.00346366	0.00459371	0.451	0.418634	0.0102292	0	0.00827371	0.010975	0.450926	0.531914	20	-0.0132373	0.0297847	1.00831	0.98685	1.03023	1.008(0.987,1.03)
bph	ENSG00000116791	1	CRYZ	75185131	rs3806160	1	75200697	T	C	0.315109	0.00296707	0.00394558	0.4519	0.864977	0.00772711	0	0.00343023	0.00456158	0.452061	0.826612	20	-0.00551047	0.0123709	1.00344	0.994505	1.01245	1.003(0.995,1.012)
bph	ENSG00000133983	14	COX16	70809123	rs4749	14	70793004	A	G	0.299205	-0.00296047	0.00393679	0.452	-0.147088	0.00932801	5.1334e-56	0.0201272	0.0267953	0.452565	0.789122	20	-0.0323916	0.072646	1.02033	0.968127	1.07535	1.02(0.968,1.075)
bph	ENSG00000172992	17	DCAKD	43119590	rs55897749	17	43136303	T	C	0.417495	0.00283186	0.00378085	0.4542	-0.497154	0.00834366	0	-0.00569613	0.00760559	0.453893	0.00748668	20	-0.0206031	0.00921083	0.99432	0.979608	1.00925	0.994(0.98,1.009)
bph	ENSG00000167136	9	ENDOG	131582854	rs2805103	9	131598897	T	A	0.296223	0.00316661	0.00423344	0.4543	-0.527527	0.00826346	0	-0.00600275	0.00802562	0.454491	0.718303	20	-0.021733	0.00972747	0.994015	0.978501	1.00977	0.994(0.979,1.01)
bph	ENSG00000101019	20	UQCC1	33945156	rs4911178	20	33952620	G	A	0.377734	-0.00282116	0.00377161	0.4545	-0.456025	0.0083381	0	0.00618642	0.00827139	0.454502	0.562173	20	-0.0100255	0.0223983	1.00621	0.990025	1.02265	1.006(0.99,1.023)
bph	ENSG00000247626	2	MARS2	198571600	rs2341510	2	198558679	T	C	0.513917	0.00278132	0.00373332	0.4561	0.202769	0.00787503	3.35915e-146	0.0137167	0.0184194	0.45646	0.0224908	20	-0.0223853	0.0498187	1.01381	0.977863	1.05108	1.014(0.978,1.051)
bph	ENSG00000110090	11	CPT1A	68566983	rs3018712	11	68522053	A	G	0.153082	-0.00406881	0.00546883	0.4572	-0.369261	0.0106313	2.47699e-264	0.0110188	0.0148136	0.45698	0.888897	20	-0.0180159	0.0400535	1.01108	0.982145	1.04087	1.011(0.982,1.041)
bph	ENSG00000179598	17	PLD6	17106969	rs3744132	17	17057782	A	C	0.05666	0.00525707	0.00707547	0.4573	0.996392	0.0167378	0	0.00527611	0.00710164	0.457517	0.907314	20	-0.0086431	0.0191953	1.00529	0.991394	1.01938	1.005(0.991,1.019)
bph	ENSG00000105379	19	ETFB	51859047	rs8112785	19	51850485	T	C	0.427435	-0.00279488	0.00377177	0.4587	-0.194179	0.00799782	3.26769e-130	0.0143933	0.0194332	0.458903	0.499303	20	-0.0236958	0.0524824	1.0145	0.976583	1.05388	1.014(0.977,1.054)
bph	ENSG00000171503	4	ETFDH	159612026	rs17843966	4	159629814	C	A	0.246521	0.00312914	0.00422856	0.459	0.367321	0.00972397	0	0.00851881	0.0115141	0.459386	0.670525	20	-0.0140488	0.0310864	1.00856	0.986049	1.03157	1.009(0.986,1.032)
bph	ENSG00000256053	14	COA8	104051579	rs4900582	14	104058014	A	C	0.358847	0.0028897	0.00384268	0.4522	0.0387026	0.00953878	4.9622e-05	0.0746641	0.100978	0.45966	0.202006	7	-0.123253	0.272581	1.07752	0.88404	1.31335	1.078(0.884,1.313)
bph	ENSG00000168288	2	MMADHC	150435239	rs13020214	2	150425584	C	T	0.173956	-0.00328264	0.00443001	0.4588	-0.0981101	0.00961148	1.83339e-24	0.0334587	0.0452723	0.459873	0.323673	20	-0.055275	0.122192	1.03402	0.946225	1.12997	1.034(0.946,1.13)
bph	ENSG00000104907	19	TRMT1	13222048	rs58127603	19	13228037	G	C	0.0944334	-0.00490373	0.00658219	0.4565	-0.0810226	0.0161644	5.3755e-07	0.060523	0.0821314	0.46118	0.225116	4	-0.100455	0.221501	1.06239	0.904426	1.24795	1.062(0.904,1.248)
bph	ENSG00000087088	19	BAX	49461563	rs11668424	19	49457040	A	G	0.383698	-0.00288031	0.00390816	0.461	-0.247683	0.00824452	2.769e-198	0.011629	0.0157836	0.461257	0.290942	20	-0.0193069	0.0425649	1.0117	0.980878	1.04348	1.012(0.981,1.043)
bph	ENSG00000132153	3	DHX30	47868042	rs12489865	3	47608337	G	A	0.349901	0.00300539	0.00401254	0.454	-0.034257	0.00842895	4.81969e-05	-0.0877308	0.119103	0.461368	0.813008	6	-0.321173	0.145711	0.916007	0.725298	1.15686	0.916(0.725,1.157)
bph	ENSG00000130299	19	GTPBP3	17449636	rs11666309	19	17451187	G	A	0.342942	-0.00289702	0.00393617	0.4615	0.165277	0.00944049	1.2625e-68	-0.0175283	0.0238367	0.462126	0.200997	20	-0.0642482	0.0291916	0.982624	0.937772	1.02962	0.983(0.938,1.03)
bph	ENSG00000151376	11	ME3	86267914	rs61703751	11	86383876	A	C	0.127237	-0.00406205	0.0055266	0.4622	0.64985	0.0112136	0	-0.00625076	0.00850512	0.462375	0.512838	20	-0.0229208	0.0104193	0.993769	0.97734	1.01047	0.994(0.977,1.01)
bph	ENSG00000140990	16	NDUFB10	2010742	rs758335	16	2011126	A	G	0.188867	-0.00376279	0.00511944	0.4626	-0.241118	0.0119429	1.21821e-90	0.0156056	0.0212462	0.462636	0.363516	20	-0.026037	0.0572482	1.01573	0.974299	1.05892	1.016(0.974,1.059)
bph	ENSG00000138138	10	ATAD1	89556184	rs7481	10	89513118	A	G	0.292247	-0.00295965	0.00403221	0.4631	-0.110103	0.00858513	1.1909e-37	0.0268808	0.0366823	0.46368	0.12464	20	-0.0450165	0.0987781	1.02725	0.955982	1.10382	1.027(0.956,1.104)
bph	ENSG00000148090	9	AUH	94050146	rs58307373	9	94070782	C	T	0.10835	-0.00439546	0.00601294	0.4645	-0.197417	0.0192047	8.70878e-25	0.0222649	0.030535	0.465905	0.00298862	20	-0.0375837	0.0821135	1.02251	0.963114	1.08558	1.023(0.963,1.086)
bph	ENSG00000138029	2	HADHB	26489687	rs12185726	2	26464059	G	A	0.289264	-0.00294112	0.00404	0.4664	0.174067	0.00910838	2.06094e-81	-0.0168965	0.0232263	0.466937	0.919367	20	-0.06242	0.028627	0.983245	0.939488	1.02904	0.983(0.939,1.029)
bph	ENSG00000075415	12	SLC25A3	98991657	rs28372744	12	98987445	A	G	0.0387674	-0.0064369	0.00887849	0.4682	0.481379	0.016804	1.76219e-180	-0.0133718	0.0184498	0.468594	0.929655	20	-0.0495334	0.0227898	0.986717	0.951673	1.02305	0.987(0.952,1.023)
bph	ENSG00000099800	19	TIMM13	2426757	rs11881243	19	2420674	C	T	0.281312	-0.00289686	0.00400119	0.4691	0.236266	0.00919666	1.49638e-145	-0.012261	0.0169418	0.469242	0.60962	20	-0.0454669	0.0209449	0.987814	0.955551	1.02117	0.988(0.956,1.021)
bph	ENSG00000117593	1	DARS2	173810662	rs7530546	1	173783417	T	C	0.271372	-0.0030457	0.00420677	0.4689	-0.167662	0.00887842	1.5385e-79	0.0181657	0.0251092	0.469392	0.589385	20	-0.0310483	0.0673797	1.01833	0.969429	1.0697	1.018(0.969,1.07)
bph	ENSG00000117791	1	MTARC2	220939858	rs17008587	1	220939821	G	A	0.141153	0.00375096	0.00518088	0.4688	-0.217994	0.0219297	2.7715e-23	-0.0172067	0.0238291	0.470241	0.0880225	20	-0.0639117	0.0294983	0.98294	0.938088	1.02994	0.983(0.938,1.03)
bph	ENSG00000116459	1	ATP5PB	111998440	rs1054680	1	112021029	G	A	0.326044	0.00276432	0.00381285	0.4687	-0.0437213	0.00822726	1.0713e-07	-0.063226	0.088016	0.472544	0.486056	13	-0.235737	0.109285	0.938731	0.789988	1.11548	0.939(0.79,1.115)
bph	ENSG00000145247	4	OCIAD2	48897995	rs7673965	4	48931159	A	G	0.373757	-0.00272431	0.00379431	0.4729	0.118735	0.00879807	1.66002e-41	-0.0229444	0.0320012	0.473383	0.148592	20	-0.0856668	0.039778	0.977317	0.9179	1.04058	0.977(0.918,1.041)
bph	ENSG00000105364	19	MRPL4	10366649	rs1059840	19	10370490	A	T	0.149105	-0.00402094	0.00561584	0.4737	0.280195	0.0134796	5.72242e-96	-0.0143505	0.0200545	0.474253	0.0629657	20	-0.0536573	0.0249563	0.985752	0.947757	1.02527	0.986(0.948,1.025)
bph	ENSG00000083099	6	LYRM2	90313167	rs9353689	6	90390443	A	C	0.471173	-0.00264883	0.00369432	0.4735	-0.0882845	0.00793469	9.33283e-29	0.0300033	0.0419324	0.47429	0.256631	20	-0.0521842	0.112191	1.03046	0.949154	1.11873	1.03(0.949,1.119)
bph	ENSG00000139160	12	ETFBKMT	31813071	rs11051552	12	31890602	G	A	0.500994	-0.00264876	0.00369423	0.4736	0.0534666	0.00805705	3.2231e-11	-0.0495406	0.0694964	0.475938	0.39965	20	-0.185754	0.0866723	0.951667	0.830478	1.09054	0.952(0.83,1.091)
bph	ENSG00000132676	1	DAP3	155683277	rs6662953	1	155754448	T	C	0.297217	0.00287305	0.00402952	0.4761	-0.20289	0.00870452	3.62683e-120	-0.0141606	0.0198699	0.476052	0.505986	20	-0.0531056	0.0247844	0.985939	0.94828	1.02509	0.986(0.948,1.025)
bph	ENSG00000214026	11	MRPL23	1987130	rs907612	11	1874221	T	C	0.385686	0.00271179	0.00379803	0.4755	-0.155489	0.013576	2.26621e-30	-0.0174404	0.0244737	0.476083	0.177418	20	-0.0654089	0.0305281	0.982711	0.936684	1.031	0.983(0.937,1.031)
bph	ENSG00000115520	2	COQ10B	198329089	rs787976	2	198247147	C	T	0.212724	-0.00334904	0.0047037	0.4765	-0.10404	0.0112783	2.84091e-20	0.0321898	0.0453449	0.477773	0.487216	20	-0.0566862	0.121066	1.03271	0.944891	1.1287	1.033(0.945,1.129)
bph	ENSG00000120254	6	MTHFD1L	151304854	rs13201018	6	151211007	G	A	0.0904573	-0.00491419	0.00695077	0.4795	0.452701	0.0249065	7.99574e-74	-0.0108553	0.0153656	0.479899	0.13555	19	-0.0409719	0.0192613	0.989203	0.959856	1.01945	0.989(0.96,1.019)
bph	ENSG00000148824	10	MTG1	135221204	rs2297033	10	135234848	T	C	0.22167	0.00326254	0.00462116	0.4801	0.392123	0.0100174	0	0.00832019	0.0117869	0.48026	0.510973	20	-0.0147821	0.0314225	1.00835	0.985327	1.03192	1.008(0.985,1.032)
bph	ENSG00000083123	6	BCKDHB	80936175	rs3805859	6	81048946	A	C	0.517893	-0.00260473	0.00369466	0.4809	-0.133985	0.00793665	6.12485e-64	0.0194405	0.0275992	0.481192	0.186079	20	-0.0346539	0.0735349	1.01963	0.96594	1.07631	1.02(0.966,1.076)
bph	ENSG00000127884	10	ECHS1	135181588	rs10466126	10	135186806	A	G	0.232604	0.0031377	0.00446966	0.4825	0.250181	0.0118365	3.68104e-99	0.0125417	0.0178755	0.48292	0.506651	20	-0.0224943	0.0475777	1.01262	0.977757	1.04873	1.013(0.978,1.049)
bph	ENSG00000153094	2	BCL2L11	111901489	rs113135335	2	111887754	G	T	0.117296	0.0042048	0.00601546	0.4843	0.164709	0.0127383	3.04029e-38	0.0255287	0.0365751	0.485189	0.85966	20	-0.0461585	0.0972159	1.02586	0.954891	1.1021	1.026(0.955,1.102)
bph	ENSG00000111911	6	HINT3	126289657	rs7755967	6	125706864	G	T	0.223658	0.00312018	0.00441327	0.4795	-0.0404074	0.00975601	3.4459e-05	-0.0772181	0.110799	0.485853	0.9104	3	-0.294384	0.139948	0.925688	0.74499	1.15021	0.926(0.745,1.15)
bph	ENSG00000163864	3	NMNAT3	139337940	rs16849309	3	139394153	A	G	0.447316	-0.00257925	0.00372186	0.4886	-0.391063	0.00769574	0	0.00659549	0.00951819	0.48835	0.132642	20	-0.0120602	0.0252511	1.00662	0.988012	1.02557	1.007(0.988,1.026)
bph	ENSG00000088888	20	MAVS	3838383	rs16988997	20	3845860	A	G	0.156064	-0.00375025	0.00541161	0.4885	0.350296	0.0110113	4.37549e-222	-0.0107059	0.0154523	0.488413	0.36098	20	-0.0409924	0.0195806	0.989351	0.959836	1.01977	0.989(0.96,1.02)
bph	ENSG00000153291	6	SLC25A27	46633303	rs9296504	6	46629505	T	C	0.552684	-0.0025312	0.00369519	0.4934	0.124469	0.00813459	7.50606e-53	-0.020336	0.0297173	0.493777	0.412355	20	-0.0785819	0.0379099	0.979869	0.924426	1.03864	0.98(0.924,1.039)
bph	ENSG00000110717	11	NDUFS8	67801097	rs3133268	11	67796801	C	G	0.2167	0.00323435	0.00472858	0.4941	0.371886	0.00936546	0	0.00869717	0.012717	0.494039	0.0489831	20	-0.0162282	0.0336225	1.00874	0.983903	1.03419	1.009(0.984,1.034)
bph	ENSG00000084754	2	HADHA	26440549	rs2384361	2	26452209	T	C	0.208748	-0.00295131	0.00433379	0.4956	-0.309988	0.0106863	5.20038e-185	0.00952072	0.0139844	0.49599	0.491623	20	-0.0178887	0.0369301	1.00957	0.98227	1.03762	1.01(0.982,1.038)
bph	ENSG00000087470	12	DNM1L	32865310	rs3600	12	32896944	T	C	0.136183	-0.00364826	0.00540484	0.4994	-0.229524	0.0127091	6.6061e-73	0.0158949	0.0235644	0.499975	0.334964	20	-0.0302913	0.0620811	1.01602	0.970163	1.06405	1.016(0.97,1.064)
bph	ENSG00000204568	6	MRPS18B	30589829	rs116099574	6	30517414	C	T	0.026839	-0.00852802	0.0125597	0.4972	-0.239898	0.0454784	1.3276e-07	0.0355485	0.0527861	0.500665	0.397774	16	-0.0679123	0.139009	1.03619	0.934342	1.14913	1.036(0.934,1.149)
bph	ENSG00000186281	2	GPAT2	96696446	rs115601522	2	96821296	C	A	0.0377734	-0.00709254	0.0105387	0.5008	-0.453676	0.0331329	1.12411e-42	0.0156335	0.0232576	0.501464	0.82407	20	-0.0299514	0.0612184	1.01576	0.970493	1.06313	1.016(0.97,1.063)
bph	ENSG00000165629	10	ATP5F1C	7839935	rs115574756	10	7799494	A	T	0.248509	-0.00303872	0.0045695	0.5059	0.228773	0.0168864	8.16399e-42	-0.0132827	0.019998	0.506562	0.050754	20	-0.0524788	0.0259134	0.986805	0.948874	1.02625	0.987(0.949,1.026)
bph	ENSG00000115042	2	FAHD2A	96075416	rs115601522	2	96821296	C	A	0.0377734	-0.00709254	0.0105387	0.5008	0.136275	0.0333779	4.4496e-05	-0.0520457	0.0783775	0.506665	0.608266	4	-0.205666	0.101574	0.949285	0.814105	1.10691	0.949(0.814,1.107)
bph	ENSG00000108826	17	MRPL27	48447896	rs11868055	17	48449270	G	A	0.446322	0.00246454	0.00371725	0.5071	-0.165867	0.00804548	1.96387e-94	-0.0148585	0.0224226	0.50755	0.755891	20	-0.0588068	0.0290898	0.985251	0.942889	1.02952	0.985(0.943,1.03)
bph	ENSG00000197157	7	SND1	127512447	rs12706818	7	127501613	T	C	0.280318	0.00280156	0.00423836	0.5089	-0.198317	0.00923436	2.61043e-102	-0.0141266	0.0213817	0.508813	0.820268	20	-0.0560347	0.0277815	0.985973	0.945506	1.02817	0.986(0.946,1.028)
bph	ENSG00000099821	19	POLRMT	625395	rs114872734	19	626162	G	A	0.158052	-0.00337856	0.00511129	0.5087	0.245686	0.019944	7.17535e-35	-0.0137516	0.0208341	0.509221	0.158248	20	-0.0545864	0.0270832	0.986343	0.946877	1.02745	0.986(0.947,1.027)
bph	ENSG00000101574	18	METTL4	2554516	rs949475	18	2570846	C	G	0.240557	0.00284999	0.00433129	0.5108	0.232782	0.0092357	3.56649e-140	0.0122432	0.018613	0.510682	0.238784	20	-0.0242383	0.0487247	1.01232	0.976053	1.04993	1.012(0.976,1.05)
bph	ENSG00000050426	12	LETMD1	51447976	rs7972608	12	51442616	A	C	0.083499	-0.00517678	0.00786744	0.5104	-0.375162	0.0156653	9.5554e-127	0.0137988	0.0209787	0.510698	0.224627	20	-0.0273195	0.0549171	1.01389	0.97305	1.05645	1.014(0.973,1.056)
bph	ENSG00000137409	6	MTCH1	36944995	rs11548576	6	36936697	C	T	0.0536779	0.00629887	0.00957275	0.5107	-0.322664	0.0179829	5.46319e-72	-0.0195215	0.0296878	0.510822	0.382108	20	-0.0777096	0.0386666	0.980668	0.925233	1.03942	0.981(0.925,1.039)
bph	ENSG00000163170	2	BOLA3	74368823	rs828844	2	74354479	G	T	0.388668	0.00252333	0.00382903	0.5102	0.0505795	0.00884475	1.0741e-08	0.0498884	0.0762042	0.512682	0.113403	16	-0.0994718	0.199249	1.05115	0.905315	1.22049	1.051(0.905,1.22)
bph	ENSG00000138382	2	METTL5	170674016	rs35417312	2	170678476	A	G	0.0318091	0.00746353	0.0114121	0.5133	-0.671006	0.0228528	1.67445e-189	-0.0111229	0.0170117	0.513216	0.350336	20	-0.0444658	0.02222	0.988939	0.956508	1.02247	0.989(0.957,1.022)
bph	ENSG00000176720	2	BOK	242505841	rs6754085	2	242510779	C	T	0.327038	-0.00266476	0.0040808	0.5137	-0.290232	0.0085498	1.39268e-252	0.00918148	0.0140631	0.513834	0.0496176	20	-0.0183822	0.0367452	1.00922	0.981786	1.03743	1.009(0.982,1.037)
bph	ENSG00000161267	3	BDH1	197268424	rs6782014	3	197279457	T	C	0.394632	-0.00253714	0.00390931	0.5164	0.156293	0.00902407	3.34682e-67	-0.0162332	0.0250302	0.516633	0.8125	20	-0.0652924	0.032826	0.983898	0.936794	1.03337	0.984(0.937,1.033)
bph	ENSG00000134326	2	CMPK2	6993733	rs2250846	2	6976190	T	C	0.0298211	0.00580505	0.00894461	0.5161	0.176341	0.0180286	1.3559e-22	0.0329194	0.0508348	0.517259	0.950989	12	-0.0667168	0.132556	1.03347	0.93546	1.14174	1.033(0.935,1.142)
bph	ENSG00000203667	1	COX20	245003491	rs1053700	1	245006827	G	A	0.17495	0.00370817	0.0057402	0.5181	0.400149	0.0125939	1.51853e-221	0.00926696	0.0143481	0.518366	0.312658	20	-0.0188553	0.0373892	1.00931	0.981321	1.0381	1.009(0.981,1.038)
bph	ENSG00000162836	1	ACP6	147130894	rs12119079	1	147129014	G	A	0.284294	-0.00265209	0.00411177	0.5188	-0.552953	0.012304	0	0.00479623	0.00743678	0.51897	0.230568	20	-0.00977986	0.0193723	1.00481	0.990268	1.01956	1.005(0.99,1.02)
bph	ENSG00000104936	19	DMPK	46279392	rs7246377	19	46292259	A	G	0.466203	0.00235948	0.00369824	0.5235	0.281675	0.00778892	2.27425e-286	0.00837659	0.0131315	0.523538	0.459203	20	-0.0173611	0.0341143	1.00841	0.982789	1.0347	1.008(0.983,1.035)
bph	ENSG00000005882	17	PDK2	48180808	rs3785920	17	48173720	G	A	0.279324	-0.00256047	0.00401328	0.5234	-0.173592	0.00979681	2.98115e-70	0.01475	0.0231341	0.523743	0.332663	20	-0.0305928	0.0600928	1.01486	0.96987	1.06194	1.015(0.97,1.062)
bph	ENSG00000167799	11	NUDT8	67396405	rs10736660	11	67419855	G	A	0.192843	-0.00324138	0.00508053	0.5236	0.0634996	0.0106715	2.67489e-09	-0.0510457	0.0804675	0.525843	0.093543	15	-0.208762	0.106671	0.950235	0.811588	1.11257	0.95(0.812,1.113)
bph	ENSG00000078618	1	NRDC	52299670	rs2747525	1	52284018	A	C	0.363817	0.00237255	0.0037422	0.5258	-0.397737	0.0116484	1.58105e-255	-0.00596513	0.00941034	0.526152	0.638903	20	-0.0244094	0.0124791	0.994053	0.975886	1.01256	0.994(0.976,1.013)
bph	ENSG00000067704	1	IARS2	220294412	rs114623119	1	220353212	C	A	0.0168986	-0.0113777	0.0179459	0.5261	-0.336636	0.0458059	1.994e-13	0.0337982	0.0535075	0.527613	0.050515	16	-0.0710765	0.138673	1.03438	0.931391	1.14875	1.034(0.931,1.149)
bph	ENSG00000175581	11	MRPL48	73537269	rs7125433	11	73500926	T	G	0.186879	-0.00289724	0.0045988	0.5289	0.511277	0.0146281	1.22011e-267	-0.00566668	0.00899619	0.528761	0.969433	20	-0.0232992	0.0119659	0.994349	0.97697	1.01204	0.994(0.977,1.012)
bph	ENSG00000115541	2	HSPE1	198366449	rs2565163	2	198354414	T	C	0.27336	-0.00240559	0.00381839	0.5287	0.134256	0.0139655	7.01919e-22	-0.017918	0.0285022	0.529577	0.530191	20	-0.0737823	0.0379463	0.982242	0.928874	1.03868	0.982(0.929,1.039)
bph	ENSG00000103642	15	LACTB	63424129	rs2729779	15	63407173	T	C	0.267396	0.00270277	0.00430377	0.5301	-0.228308	0.00935865	1.91371e-131	-0.0118383	0.018857	0.53014	0.883486	20	-0.048798	0.0251214	0.988231	0.952373	1.02544	0.988(0.952,1.025)
bph	ENSG00000081181	14	ARG2	68102476	rs2145467	14	68082355	A	T	0.362823	-0.00246178	0.00389522	0.5275	-0.0423945	0.00966544	1.1535e-05	0.0580684	0.0928293	0.531617	0.603802	20	-0.123877	0.240014	1.05979	0.883488	1.27127	1.06(0.883,1.271)
bph	ENSG00000132305	2	IMMT	86396974	rs12475126	2	86421332	G	A	0.522863	-0.00230807	0.00369291	0.5318	0.533306	0.00737329	0	-0.00432786	0.00692483	0.531986	0.0174151	20	-0.0179005	0.00924481	0.995681	0.982259	1.00929	0.996(0.982,1.009)
bph	ENSG00000035141	2	FAM136A	70526164	rs6708754	2	70514819	G	A	0.314115	-0.00238316	0.00381306	0.5317	-0.193636	0.00836102	1.16887e-118	0.0123074	0.019699	0.53212	0.804785	20	-0.0263026	0.0509174	1.01238	0.97404	1.05224	1.012(0.974,1.052)
bph	ENSG00000145439	4	CBR4	169858173	rs72704235	4	169836961	C	T	0.128231	0.00378319	0.0060823	0.5342	0.581447	0.0123433	0	0.00650651	0.0104615	0.533977	0.566142	20	-0.013998	0.0270111	1.00653	0.986099	1.02738	1.007(0.986,1.027)
bph	ENSG00000189227	15	C15orf61	67816517	rs2589993	15	67813162	A	G	0.139165	0.00320752	0.00515679	0.534	0.219876	0.0121582	4.21411e-73	0.0145879	0.023467	0.534184	0.52718	20	-0.0314074	0.0605832	1.01469	0.969081	1.06246	1.015(0.969,1.062)
bph	ENSG00000197580	11	BCO2	112070806	rs2904613	11	112038086	A	G	0.349901	0.00246481	0.0039691	0.5346	0.137507	0.0083281	3.04754e-61	0.017925	0.0288851	0.534888	0.404726	20	-0.0386898	0.0745398	1.01809	0.962049	1.07739	1.018(0.962,1.077)
bph	ENSG00000162390	1	ACOT11	55056397	rs892446	1	55069790	C	A	0.460239	-0.00229006	0.00369364	0.5356	0.133351	0.00804785	1.15208e-61	-0.0171731	0.027718	0.535543	0.643902	20	-0.0715004	0.0371542	0.982974	0.930996	1.03785	0.983(0.931,1.038)
bph	ENSG00000196407	1	THEM5	151822196	rs11204901	1	151816351	T	C	0.301193	0.00254819	0.00410998	0.535	0.096139	0.00947462	3.4171e-24	0.0265053	0.0428301	0.536018	0.696766	20	-0.0574417	0.110452	1.02686	0.944177	1.11678	1.027(0.944,1.117)
bph	ENSG00000140521	15	POLG	89868813	rs1013445	15	89852644	T	C	0.387674	0.00230867	0.00373571	0.5364	0.116021	0.008162	7.41621e-46	0.0198987	0.032229	0.53696	0.931708	20	-0.0432701	0.0830675	1.0201	0.957653	1.08662	1.02(0.958,1.087)
bph	ENSG00000159445	1	THEM4	151864172	rs6685187	1	151858888	A	G	0.395626	0.00235484	0.0038228	0.5378	-0.599229	0.00733179	0	-0.00392979	0.00637971	0.537906	0.319882	20	-0.016434	0.00857444	0.996078	0.9837	1.00861	0.996(0.984,1.009)
bph	ENSG00000129473	14	BCL2L2	23774483	rs34425415	14	23691428	C	T	0.0298211	-0.00694081	0.0112311	0.5366	-0.275703	0.0397519	4.04501e-12	0.0251749	0.0408976	0.538184			-0.0549844	0.105334	1.02549	0.9465	1.11108	1.025(0.946,1.111)
bph	ENSG00000182512	14	GLRX5	96005450	rs3825546	14	95999820	C	T	0.423459	0.00230109	0.00374771	0.5395	0.265604	0.00790966	3.31939e-247	0.00866362	0.0141125	0.539283	0.387782	20	-0.0189969	0.0363241	1.0087	0.981182	1.03699	1.009(0.981,1.037)
bph	ENSG00000168291	3	PDHB	58416470	rs6787467	3	58377888	A	G	0.345924	-0.00234345	0.00383543	0.5414	0.288415	0.00813326	1.94942e-275	-0.00812526	0.0133003	0.54126	0.0380946	20	-0.0341938	0.0179433	0.991908	0.966384	1.01811	0.992(0.966,1.018)
bph	ENSG00000103018	16	CYB5B	69479298	rs72797202	16	69519790	A	C	0.212724	0.00266268	0.00437221	0.5427	0.143957	0.00971515	1.12409e-49	0.0184963	0.0303973	0.542865	0.518099	20	-0.0410824	0.078075	1.01867	0.95975	1.0812	1.019(0.96,1.081)
bph	ENSG00000005059	4	MCUB	110545617	rs6851356	4	110575666	G	C	0.34493	-0.00239585	0.00394054	0.5432	-0.446104	0.0152396	2.3024e-188	0.00537059	0.00883512	0.543274	0.502952	20	-0.0119462	0.0226874	1.00539	0.988125	1.02295	1.005(0.988,1.023)
bph	ENSG00000135929	2	CYP27A1	219663244	rs7603709	2	219642601	A	G	0.467197	-0.00224154	0.00369281	0.5442	0.854832	0.00635472	0	-0.00262219	0.00431997	0.543855	0.0186317	20	-0.0110893	0.00584495	0.997381	0.988972	1.00586	0.997(0.989,1.006)
bph	ENSG00000143314	1	MRPL24	156709238	rs6427327	1	156688372	A	G	0.280318	0.00252235	0.00416918	0.545	-0.160419	0.00878316	1.58951e-74	-0.0157235	0.0260035	0.545399	0.360822	20	-0.0666904	0.0352434	0.984399	0.935485	1.03587	0.984(0.935,1.036)
bph	ENSG00000113272	5	THG1L	157163330	rs1039322	5	157186060	C	T	0.348907	0.0023046	0.0038603	0.5504	-0.451836	0.00798442	0	-0.00510052	0.00854406	0.55053	0.858607	20	-0.0218469	0.0116458	0.994912	0.97839	1.01171	0.995(0.978,1.012)
bph	ENSG00000065427	16	KARS1	75672081	rs60415088	16	75685695	T	G	0.0606362	-0.00477024	0.00799035	0.5508	0.193467	0.0211911	6.87528e-20	-0.0246566	0.0413891	0.551357	0.593027	20	-0.105779	0.056466	0.975645	0.899623	1.05809	0.976(0.9,1.058)
bph	ENSG00000118246	2	FASTKD2	207643657	rs7594645	2	207646674	G	A	0.0467197	-0.00455636	0.00764489	0.5513	-0.160581	0.017448	3.468e-20	0.0283742	0.0477074	0.552008	0.666957	20	-0.0651323	0.121881	1.02878	0.936943	1.12962	1.029(0.937,1.13)
bph	ENSG00000166260	17	COX11	53037704	rs1802212	17	53038654	C	A	0.271372	-0.00237985	0.00402001	0.554	-0.310731	0.00884191	1.48703e-270	0.00765887	0.0129391	0.553907	0.394971	20	-0.0177018	0.0330195	1.00769	0.982454	1.03357	1.008(0.982,1.034)
bph	ENSG00000155368	2	DBI	120127311	rs12612942	2	120118237	G	A	0.199801	-0.00277933	0.00470276	0.5545	-0.362701	0.0143801	2.27533e-140	0.00766288	0.0129695	0.554629	0.281224	20	-0.0177573	0.0330831	1.00769	0.982399	1.03364	1.008(0.982,1.034)
bph	ENSG00000112996	5	MRPS30	44814778	rs6875287	5	44941630	T	C	0.371769	-0.00224459	0.00381084	0.5559	0.0705245	0.00814483	4.76759e-18	-0.0318271	0.0541606	0.556773	0.243902	20	-0.137982	0.0743277	0.968674	0.871114	1.07716	0.969(0.871,1.077)
bph	ENSG00000100151	22	PICK1	38462013	rs3026685	22	38462680	T	C	0.318091	-0.00228681	0.00392249	0.5596	-0.580224	0.00803131	0	0.00394126	0.00676053	0.559906	0.569893	20	-0.00930938	0.0171919	1.00395	0.990734	1.01734	1.004(0.991,1.017)
bph	ENSG00000113384	5	GOLPH3	32149633	rs140018750	5	32192162	A	C	0.027833	-0.00620985	0.0106698	0.5604	-0.760142	0.0256463	4.63157e-193	0.00816933	0.0140393	0.560642	0.156296	20	-0.0193477	0.0356864	1.0082	0.980838	1.03633	1.008(0.981,1.036)
bph	ENSG00000123815	19	COQ8B	41210773	rs66599479	19	41248855	C	A	0.145129	0.00295132	0.00508848	0.5618	-0.138963	0.011274	6.56236e-35	-0.0212382	0.036658	0.562347	0.1029	20	-0.0930879	0.0506115	0.978986	0.911113	1.05191	0.979(0.911,1.052)
bph	ENSG00000176715	16	ACSF3	89188518	rs12447947	16	89199651	A	G	0.360835	0.00231274	0.00399437	0.5628	-0.166143	0.0104348	4.45885e-57	-0.0139202	0.0240577	0.562847	0.0209869	20	-0.0610733	0.0332329	0.986176	0.940754	1.03379	0.986(0.941,1.034)
bph	ENSG00000241468	7	ATP5MF	99055026	rs180677484	7	98954291	A	G	0.026839	0.00680643	0.0117352	0.5619	-0.287291	0.0344912	8.12525e-17	-0.0236918	0.0409468	0.56286	0.219077	20	-0.103948	0.0565639	0.976587	0.901273	1.05819	0.977(0.901,1.058)
bph	ENSG00000117481	1	NSUN4	46818336	rs41293273	1	46806393	C	T	0.277336	-0.00232357	0.00402001	0.5631	0.663303	0.00798164	0	-0.00350303	0.00606075	0.563274	0.134046	20	-0.0153821	0.00837604	0.996503	0.984736	1.00841	0.997(0.985,1.008)
bph	ENSG00000137992	1	DBT	100687563	rs12752322	1	100981361	T	C	0.0188867	0.00678171	0.0117128	0.5623	0.160788	0.026319	1.0013e-09	0.0421779	0.0731725	0.564333	0.707226	13	-0.10124	0.185596	1.04308	0.903716	1.20394	1.043(0.904,1.204)
bph	ENSG00000160124	3	CCDC58	122090258	rs76424939	3	122198232	G	C	0.121272	0.00389167	0.00674467	0.5641	0.124549	0.027937	8.26509e-06	0.0312462	0.0546046	0.567168	0.177551	14	-0.0757788	0.138271	1.03174	0.927021	1.14829	1.032(0.927,1.148)
bph	ENSG00000126858	17	RHOT1	30524933	rs7208838	17	30468566	C	T	0.188867	-0.00290704	0.00509114	0.5677	-0.393825	0.0103052	0	0.00738156	0.0129289	0.568043	0.393677	20	-0.0179591	0.0327222	1.00741	0.982201	1.03326	1.007(0.982,1.033)
bph	ENSG00000130921	12	C12orf65	123729984	rs6488869	12	123815668	A	C	0.0506958	0.00599933	0.0105067	0.5679	0.217354	0.0216195	8.8571e-24	0.0276017	0.0484171	0.568623	0.0944031	20	-0.0672958	0.122499	1.02799	0.934919	1.13032	1.028(0.935,1.13)
bph	ENSG00000060971	3	ACAA1	38171467	rs61095322	3	38168125	C	A	0.0506958	-0.00456935	0.00803048	0.5694	-0.45176	0.0271233	2.74649e-62	0.0101145	0.0177864	0.569581	0.0323604	20	-0.0247468	0.0449758	1.01017	0.975557	1.046	1.01(0.976,1.046)
bph	ENSG00000144659	3	SLC25A38	39431840	rs73060219	3	39446496	T	A	0.157058	-0.00306484	0.00538636	0.5692	0.301923	0.0249239	8.92618e-34	-0.010151	0.0178598	0.569782	0.426741	20	-0.0451562	0.0248542	0.9899	0.955848	1.02517	0.99(0.956,1.025)
bph	ENSG00000080819	3	CPOX	98276271	rs10222524	3	98304896	A	T	0.295229	-0.00226921	0.00399508	0.5702	-0.172601	0.00932334	1.62809e-76	0.0131471	0.0231572	0.570216	0.107992	20	-0.032241	0.0585352	1.01323	0.968273	1.06028	1.013(0.968,1.06)
bph	ENSG00000002549	4	LAP3	17594205	rs3775926	4	17599837	G	A	0.346918	0.00220938	0.00389661	0.5706	0.786803	0.00744609	0	0.00280804	0.00495253	0.57072	0.370026	20	-0.00689892	0.012515	1.00281	0.993125	1.01259	1.003(0.993,1.013)
bph	ENSG00000099940	22	SNAP29	21229386	rs2072513	22	21099297	C	T	0.402584	0.00228149	0.0040238	0.5706	0.639894	0.00739167	0	0.00356542	0.00628836	0.570722	0.21367	20	-0.00875977	0.0158906	1.00357	0.991278	1.01602	1.004(0.991,1.016)
bph	ENSG00000114023	3	FAM162A	122117102	rs6438724	3	122083688	A	G	0.408549	0.00210046	0.00370452	0.571	-0.105949	0.00842293	2.76893e-36	-0.0198253	0.0350008	0.571105	0.809457	20	-0.0884269	0.0487763	0.98037	0.91537	1.04999	0.98(0.915,1.05)
bph	ENSG00000162396	1	PARS2	55226379	rs1180943	1	55230463	C	G	0.427435	-0.00210636	0.00372149	0.5713	0.283906	0.00787278	9.04283e-285	-0.00741923	0.0131098	0.571441	0.317714	20	-0.0331144	0.018276	0.992608	0.967428	1.01844	0.993(0.967,1.018)
bph	ENSG00000164305	4	CASP3	185559756	rs72689261	4	185590897	A	C	0.115308	0.00314554	0.00557721	0.5729	-0.489507	0.0118499	0	-0.00642594	0.0113946	0.57279	0.554497	20	-0.0287594	0.0159075	0.993595	0.97165	1.01603	0.994(0.972,1.016)
bph	ENSG00000257218	12	GATC	120891815	rs566124	12	120902279	C	T	0.369781	0.00217586	0.00386476	0.5736	0.298733	0.00811921	2.363e-296	0.00728363	0.0129387	0.57348	0.552189	20	-0.0180762	0.0326435	1.00731	0.982086	1.03318	1.007(0.982,1.033)
bph	ENSG00000155906	6	RMND1	151749624	rs3757316	6	151774339	A	G	0.358847	0.00218887	0.00391569	0.5765	-0.28382	0.0089034	5.44079e-223	-0.00771219	0.0137985	0.57622	0.128425	20	-0.0347573	0.0193329	0.992317	0.96584	1.01952	0.992(0.966,1.02)
bph	ENSG00000151366	11	NDUFC2	77785307	rs657277	11	77774736	T	C	0.166004	-0.00297188	0.00531642	0.5764	-0.350096	0.0110357	7.2293e-221	0.00848875	0.0151879	0.576221	0.305673	20	-0.0212795	0.038257	1.00852	0.978945	1.039	1.009(0.979,1.039)
bph	ENSG00000121691	11	CAT	34477040	rs11032695	11	34447586	G	T	0.349901	0.00210804	0.00378464	0.5775	0.681117	0.0074574	0	0.00309498	0.00555662	0.577534	0.355889	20	-0.007796	0.013986	1.0031	0.992234	1.01408	1.003(0.992,1.014)
bph	ENSG00000132906	1	CASP9	15835178	rs6685648	1	15825195	C	T	0.297217	0.00215639	0.00392071	0.5826	0.334371	0.00838694	0	0.00644908	0.0117267	0.582355	0.343773	20	-0.0165353	0.0294334	1.00647	0.983601	1.02987	1.006(0.984,1.03)
bph	ENSG00000165672	10	PRDX3	120932780	rs7068937	10	120926432	C	T	0.441352	-0.00204085	0.00372417	0.5838	0.225896	0.0117336	1.3582e-82	-0.00903447	0.0164929	0.583844	0.982398	20	-0.0413606	0.0232916	0.991006	0.959483	1.02356	0.991(0.959,1.024)
bph	ENSG00000168958	2	MFF	228206208	rs7572491	2	228220838	A	G	0.408549	0.00204111	0.0037383	0.5849	0.229175	0.00800564	3.12676e-180	0.00890634	0.0163149	0.585134	0.875113	20	-0.0230709	0.0408835	1.00895	0.977193	1.04173	1.009(0.977,1.042)
bph	ENSG00000166411	15	IDH3A	78444065	rs11855127	15	78237027	G	A	0.300199	0.00223849	0.00409979	0.5848	-0.099732	0.0149425	2.4825e-11	-0.022445	0.0412454	0.586316	0.376396	20	-0.103286	0.058396	0.977805	0.901869	1.06013	0.978(0.902,1.06)
bph	ENSG00000184076	22	UQCR10	30164880	rs7289250	22	30234218	T	A	0.0457256	-0.00502113	0.00924702	0.5869	0.352894	0.0171711	7.44683e-94	-0.0142284	0.0262125	0.58726	8.90424e-05	20	-0.0656049	0.0371481	0.985872	0.936501	1.03785	0.986(0.937,1.038)
bph	ENSG00000175198	13	PCCA	100961977	rs2254579	13	101045359	C	G	0.394632	-0.002016	0.00371955	0.5879	0.195224	0.00790119	8.73059e-135	-0.0103266	0.0190573	0.587908	0.690193	20	-0.0476789	0.0270257	0.989727	0.95344	1.02739	0.99(0.953,1.027)
bph	ENSG00000168237	3	GLYCTK	52325188	rs2276834	3	52325759	G	A	0.518887	0.00199889	0.0036948	0.5884	-0.385943	0.00764408	0	-0.00517923	0.00957399	0.588529	0.439331	20	-0.0239443	0.0135858	0.994834	0.97634	1.01368	0.995(0.976,1.014)
bph	ENSG00000172586	10	CHCHD1	75542607	rs76671412	10	75594261	C	T	0.0427435	-0.00667227	0.0122652	0.5863	-0.198167	0.045785	1.5033e-05	0.03367	0.0623803	0.589367			-0.0885954	0.155935	1.03424	0.915216	1.16875	1.034(0.915,1.169)
bph	ENSG00000126814	14	TRMT5	61443122	rs17097938	14	61448049	G	C	0.0516899	-0.00523698	0.00980708	0.5935	0.266783	0.0287018	1.47209e-20	-0.0196301	0.0368212	0.59395	0.000754556	18	-0.0917997	0.0525395	0.980561	0.912288	1.05394	0.981(0.912,1.054)
bph	ENSG00000145982	6	FARS2	5516545	rs13191012	6	5261292	A	G	0.252485	0.00234209	0.00439417	0.594	-0.323711	0.0133807	2.67468e-129	-0.00723513	0.0135776	0.594123	0.334482	20	-0.0338472	0.019377	0.992791	0.966719	1.01957	0.993(0.967,1.02)
bph	ENSG00000151093	3	OXSM	25830216	rs6550985	3	25744635	C	G	0.195825	0.00253181	0.00475012	0.594	0.118304	0.0110539	9.91761e-27	0.0214009	0.0402016	0.59449	0.484409	20	-0.0573942	0.100196	1.02163	0.944222	1.10539	1.022(0.944,1.105)
bph	ENSG00000048707	1	VPS13D	12431111	rs77799451	1	12594933	C	T	0.270378	-0.00222606	0.0041531	0.5919	-0.0432858	0.00996772	1.4081e-05	0.0514271	0.0966743	0.594751	0.467682	9	-0.138055	0.240909	1.05277	0.871051	1.2724	1.053(0.871,1.272)
bph	ENSG00000171791	18	BCL2	60888970	rs11152375	18	60906684	C	T	0.196819	-0.00248117	0.00466385	0.5946	0.0636455	0.00970176	5.37362e-11	-0.0389842	0.0735191	0.595932	0.872909	20	-0.183082	0.105113	0.961766	0.8327	1.11084	0.962(0.833,1.111)
bph	ENSG00000146729	7	NIPSNAP2	56043680	rs34530076	7	56090296	G	C	0.295229	0.00208613	0.00395101	0.5974	0.121686	0.00850618	2.01888e-46	0.0171436	0.032491	0.597749	0.333245	20	-0.0465388	0.080826	1.01729	0.954528	1.08418	1.017(0.955,1.084)
bph	ENSG00000182054	15	IDH2	90636006	rs149866946	15	90993437	C	T	0.0139165	0.00589918	0.0111727	0.5977	-0.947605	0.0733441	3.47141e-38	-0.00622536	0.0118003	0.597805	0.962976	12	-0.0293539	0.0169032	0.993794	0.971073	1.01705	0.994(0.971,1.017)
bph	ENSG00000100823	14	APEX1	20924638	rs1760953	14	20890776	A	G	0.101392	-0.00266151	0.00507921	0.6006	-0.148768	0.0133449	7.32344e-29	0.0178903	0.0341794	0.60068	0.962656	18	-0.0491013	0.0848819	1.01805	0.952085	1.08859	1.018(0.952,1.089)
bph	ENSG00000164466	5	SFXN1	174930405	rs198039	5	174953743	A	G	0.136183	0.00294279	0.00563752	0.6017	-0.367787	0.011029	7.99844e-244	-0.00800133	0.0153301	0.601715	0.177554	20	-0.0380483	0.0220457	0.992031	0.962666	1.02229	0.992(0.963,1.022)
bph	ENSG00000164241	5	C5orf63	126393717	rs10051184	5	126372809	T	C	0.49503	-0.00193834	0.00371329	0.6014	-0.0877185	0.00895965	1.23811e-22	0.0220973	0.0423921	0.602186	0.769646	20	-0.0609912	0.105186	1.02234	0.940832	1.11092	1.022(0.941,1.111)
bph	ENSG00000165060	9	FXN	71682634	rs58256061	9	71199513	A	G	0.202783	0.0024284	0.00465211	0.6017	-0.0578226	0.00991062	5.39841e-09	-0.0419974	0.0807762	0.603117	0.902705	20	-0.200319	0.116324	0.958872	0.81847	1.12336	0.959(0.818,1.123)
bph	ENSG00000072210	17	ALDH3A2	19566180	rs11204407	17	19552719	G	A	0.290258	-0.0021218	0.00408038	0.6028	-0.179729	0.0085815	2.13716e-97	0.0118055	0.0227099	0.603175	0.367117	20	-0.0327059	0.0563169	1.01188	0.967823	1.05793	1.012(0.968,1.058)
bph	ENSG00000110455	11	ACCS	44096623	rs2074038	11	44087989	T	G	0.120278	0.00329949	0.00636967	0.6047	1.31917	0.0131363	0	0.00250118	0.00482861	0.604463	0.722008	20	-0.0069629	0.0119653	1.0025	0.993061	1.01204	1.003(0.993,1.012)
bph	ENSG00000090263	7	MRPS33	140710441	rs801155	7	140767950	A	G	0.084493	-0.00353758	0.0068293	0.6047	-0.35852	0.0142818	4.58897e-139	0.00986717	0.0190526	0.604535	0.725563	20	-0.0274759	0.0472103	1.00992	0.972898	1.04834	1.01(0.973,1.048)
bph	ENSG00000108599	17	AKAP10	19844635	rs203477	17	19831819	C	A	0.394632	0.0019739	0.00381798	0.6049	0.621242	0.00744116	0	0.00317734	0.00614584	0.605163	0.828695	20	-0.00886851	0.0152232	1.00318	0.991171	1.01534	1.003(0.991,1.015)
bph	ENSG00000130159	19	ECSIT	11628360	rs34803265	19	11618630	A	G	0.083499	0.00359571	0.00695495	0.6054	0.215889	0.0176015	1.3892e-34	0.0166554	0.032244	0.605476	0.785406	20	-0.0465428	0.0798536	1.01679	0.954524	1.08313	1.017(0.955,1.083)
bph	ENSG00000168653	1	NDUFS5	39496149	rs34848020	1	39453785	A	G	0.44334	0.00193923	0.0037655	0.6069	-0.533192	0.0074418	0	-0.00363703	0.00706237	0.606562	0.781781	20	-0.0174793	0.0102052	0.99637	0.982673	1.01026	0.996(0.983,1.01)
bph	ENSG00000117528	1	ABCD3	94934077	rs4477285	1	94876928	A	G	0.393638	0.00191543	0.00371928	0.6068	0.29954	0.0078533	0	0.00639458	0.0124178	0.606586	0.380956	20	-0.0179443	0.0307335	1.00642	0.982216	1.03121	1.006(0.982,1.031)
bph	ENSG00000187838	17	PLSCR3	7300231	rs4613118	17	7297452	A	G	0.177932	-0.00266592	0.00518662	0.607	-0.473892	0.0123838	0	0.00562559	0.0109457	0.607284	0.363171	20	-0.015828	0.0270792	1.00564	0.984297	1.02745	1.006(0.984,1.027)
bph	ENSG00000100116	22	GCAT	38208547	rs6000897	22	38199364	A	G	0.125249	-0.0029023	0.00565751	0.6078	0.827012	0.010972	0	-0.00350939	0.00684106	0.60796	0.18367	20	-0.0169179	0.00989909	0.996497	0.983224	1.00995	0.996(0.983,1.01)
bph	ENSG00000147592	8	LACTB2	71564481	rs67469377	8	71479026	C	A	0.0944334	-0.0035449	0.00695077	0.6101	0.601863	0.0141921	0	-0.00588987	0.0115496	0.610077	0.266172	20	-0.0285271	0.0167473	0.994127	0.971876	1.01689	0.994(0.972,1.017)
bph	ENSG00000166548	16	TK2	66564176	rs725131	16	66585710	G	C	0.135189	-0.00301952	0.00594394	0.6113	0.712605	0.0115019	0	-0.0042373	0.00834143	0.611465	0.2438	20	-0.0205865	0.0121119	0.995772	0.979624	1.01219	0.996(0.98,1.012)
bph	ENSG00000254858	19	MPV17L2	18305875	rs2271881	19	18305824	T	C	0.353877	-0.00199187	0.00392101	0.6117	0.143401	0.00837478	9.99883e-66	-0.0138902	0.0273549	0.61161	0.0204096	20	-0.0675058	0.0397254	0.986206	0.934722	1.04053	0.986(0.935,1.041)
bph	ENSG00000175756	1	AURKAIP1	1309992	rs2275915	1	1342612	C	G	0.16998	-0.00254754	0.00500498	0.611	0.0850159	0.016013	1.1011e-07	-0.0299654	0.0591411	0.612382	0.857212	20	-0.145882	0.0859512	0.970479	0.86426	1.08975	0.97(0.864,1.09)
bph	ENSG00000135441	12	BLOC1S1	56111845	rs4457792	12	56109786	C	G	0.0427435	-0.00557523	0.0110401	0.6133	0.437437	0.0413769	4.0183e-26	-0.0127452	0.0252668	0.613963	0.0928695	17	-0.0622681	0.0367777	0.987336	0.939631	1.03746	0.987(0.94,1.037)
bph	ENSG00000165637	10	VDAC2	76980559	rs11543	10	76970613	G	C	0.44831	-0.00186493	0.00370026	0.614	0.0980515	0.00850374	9.2712e-31	-0.0190199	0.037774	0.614599	0.148282	20	-0.0930569	0.0550171	0.98116	0.911142	1.05656	0.981(0.911,1.057)
bph	ENSG00000004779	16	NDUFAB1	23600000	rs442764	16	23609390	C	T	0.0884692	0.00320275	0.00634209	0.6135	-0.085254	0.0142704	2.3122e-09	-0.0375672	0.0746558	0.61482	0.967789	20	-0.183893	0.108758	0.96313	0.832025	1.11489	0.963(0.832,1.115)
bph	ENSG00000168268	3	NT5DC2	52563728	rs4687626	3	52569098	A	G	0.462227	-0.00185943	0.00370405	0.6159	-0.372058	0.00771619	0	0.0049977	0.00995612	0.615687	0.855669	20	-0.0145163	0.0245117	1.00501	0.985589	1.02481	1.005(0.986,1.025)
bph	ENSG00000177302	17	TOP3A	18196531	rs4925159	17	18185510	A	G	0.415507	0.00186219	0.00372437	0.6171	-0.193085	0.00797293	1.4518e-129	-0.00964437	0.0192929	0.61715	0.448908	20	-0.0474585	0.0281697	0.990402	0.95365	1.02857	0.99(0.954,1.029)
bph	ENSG00000117009	1	KMO	241727189	rs3819976	1	241695792	C	T	0.0318091	-0.0057897	0.0116026	0.6181	-0.599324	0.0230235	2.20817e-149	0.00966039	0.0193631	0.617844	0.600487	20	-0.0282913	0.0476121	1.00971	0.972105	1.04876	1.01(0.972,1.049)
bph	ENSG00000053371	1	AKR7A2	19634549	rs2227295	1	19638309	A	G	0.27833	0.00200882	0.00403377	0.6182	-0.248637	0.00896025	1.79656e-169	-0.00807931	0.0162261	0.618541	0.317998	20	-0.0398825	0.0237238	0.991953	0.960902	1.02401	0.992(0.961,1.024)
bph	ENSG00000171204	11	TMEM126B	85343604	rs554536	11	85260927	G	A	0.534791	-0.00185081	0.00371649	0.6187	0.0621051	0.00798102	7.16128e-15	-0.0298013	0.0599643	0.619201	0.183762	20	-0.147331	0.0877287	0.970638	0.863008	1.09169	0.971(0.863,1.092)
bph	ENSG00000196850	12	PPTC7	110995122	rs7294342	12	110884380	G	A	0.11829	0.00329223	0.00662421	0.6189	-0.2348	0.014421	1.329e-59	-0.0140214	0.0282253	0.619352	0.0593377	20	-0.069343	0.0413002	0.986076	0.933007	1.04216	0.986(0.933,1.042)
bph	ENSG00000182154	9	MRPL41	140446329	rs4979655	9	140576488	C	T	0.298211	0.00191772	0.00385858	0.6191	0.0976973	0.00855942	3.55972e-30	0.0196292	0.0395327	0.619521	0.572592	20	-0.0578549	0.0971133	1.01982	0.943787	1.10199	1.02(0.944,1.102)
bph	ENSG00000096080	6	MRPS18A	43647284	rs75886301	6	43571195	C	T	0.027833	0.00724691	0.0145813	0.6195	0.194543	0.0319143	1.0889e-09	0.0372509	0.0752002	0.620349	0.634488	6	-0.110141	0.184643	1.03795	0.895707	1.20279	1.038(0.896,1.203)
bph	ENSG00000093010	22	COMT	19943314	rs9618717	22	19921978	G	A	0.483101	-0.00184828	0.00374145	0.6212	0.275823	0.00785518	4.19474e-270	-0.00670096	0.013566	0.621341	0.0508638	20	-0.0332903	0.0198884	0.993321	0.967258	1.02009	0.993(0.967,1.02)
bph	ENSG00000122687	7	MRM2	2277853	rs4719462	7	2266384	G	A	0.385686	-0.00187096	0.00379505	0.6221	0.194341	0.00802941	2.03882e-129	-0.00962721	0.0195319	0.622085	0.511343	20	-0.0479097	0.0286553	0.990419	0.95322	1.02907	0.99(0.953,1.029)
bph	ENSG00000135776	1	ABCB10	229673385	rs12734075	1	229693132	C	T	0.236581	0.00210373	0.00424997	0.6208	0.0660777	0.015894	3.2189e-05	0.0318373	0.064772	0.623053			-0.0951158	0.15879	1.03235	0.909268	1.17209	1.032(0.909,1.172)
bph	ENSG00000008405	12	CRY1	107436374	rs10861704	12	107491592	A	G	0.426441	0.00179973	0.00370314	0.6268	-0.124341	0.00798809	1.2431e-54	-0.0144741	0.0297967	0.627135	0.0416955	20	-0.0728756	0.0439274	0.98563	0.929716	1.04491	0.986(0.93,1.045)
bph	ENSG00000123472	1	ATPAF1	47118974	rs2476158	1	47124788	A	G	0.215706	-0.00213314	0.00439823	0.6279	0.14869	0.0102942	2.73498e-47	-0.0143462	0.0295965	0.62787	0.393339	20	-0.0723553	0.0436629	0.985756	0.9302	1.04463	0.986(0.93,1.045)
bph	ENSG00000167113	9	COQ4	131090583	rs75370325	9	131651082	T	C	0.0357853	0.00437575	0.00902216	0.6276	0.156909	0.0279535	1.9862e-08	0.0278872	0.0577137	0.628954	0.425507	20	-0.0852317	0.141006	1.02828	0.9183	1.15143	1.028(0.918,1.151)
bph	ENSG00000116171	1	SCP2	53455138	rs1242331	1	53392908	A	G	0.347913	-0.00187134	0.00387441	0.6292	-0.724308	0.00742631	0	0.00258362	0.00534918	0.6291	0.555643	20	-0.00790077	0.013068	1.00259	0.99213	1.01315	1.003(0.992,1.013)
bph	ENSG00000121310	1	ECHDC2	53377270	rs1242331	1	53392908	A	G	0.347913	-0.00187134	0.00387441	0.6292	-0.564276	0.00785791	0	0.00331635	0.00686631	0.629104	0.549263	20	-0.0101416	0.0167743	1.00332	0.98991	1.01692	1.003(0.99,1.017)
bph	ENSG00000120675	13	DNAJC15	43640192	rs2281780	13	43597995	T	G	0.253479	-0.00208524	0.00436243	0.6324	-0.924616	0.0114502	0	0.00225525	0.00471818	0.632656	0.0546936	20	-0.00699238	0.0115029	1.00226	0.993032	1.01157	1.002(0.993,1.012)
bph	ENSG00000179152	3	TCAIM	44415277	rs6441831	3	44352537	G	A	0.135189	-0.00235118	0.00500251	0.6385	-0.0981171	0.011798	9.06749e-17	0.023963	0.0510664	0.63889	0.164802	20	-0.0761271	0.124053	1.02425	0.926698	1.13208	1.024(0.927,1.132)
bph	ENSG00000242110	5	AMACR	33997251	rs34685	5	34006203	A	G	0.139165	0.00241759	0.00522157	0.6437	0.424892	0.0116287	2.74548e-292	0.00568989	0.0122902	0.643391	0.0599988	20	-0.0183989	0.0297787	1.00571	0.981769	1.03023	1.006(0.982,1.03)
bph	ENSG00000049883	5	PTCD2	71636123	rs10223066	5	71661588	G	A	0.259443	0.00202312	0.00436959	0.6437	-0.0875509	0.00928666	4.19579e-21	-0.0231079	0.0499693	0.643764	0.225353	20	-0.121048	0.0748319	0.977157	0.885992	1.0777	0.977(0.886,1.078)
bph	ENSG00000105197	19	TIMM50	39977737	rs6508866	19	39984637	T	C	0.362823	0.00179545	0.00389468	0.6447	-0.0520697	0.00821056	2.271e-10	-0.0344816	0.0749947	0.645669	0.838809	20	-0.181471	0.112508	0.966106	0.834042	1.11908	0.966(0.834,1.119)
bph	ENSG00000072778	17	ACADVL	7124518	rs507506	17	7118322	A	G	0.416501	0.00173425	0.00377832	0.6461	0.321665	0.00795066	0	0.00539149	0.0117469	0.646255	0.603051	20	-0.0176324	0.0284154	1.00541	0.982522	1.02882	1.005(0.983,1.029)
bph	ENSG00000158828	1	PINK1	20968976	rs7520498	1	20949628	T	C	0.296223	-0.00186415	0.00407911	0.6477	0.234956	0.00845206	4.49761e-170	-0.00793405	0.0173635	0.647715	0.10301	20	-0.0419665	0.0260984	0.992097	0.958902	1.02644	0.992(0.959,1.026)
bph	ENSG00000109919	11	MTCH2	47651521	rs143001834	11	47722571	A	G	0.0636183	-0.00416437	0.00913238	0.6484	-0.23929	0.0197353	7.78603e-34	0.017403	0.0381914	0.648622	0.0607197	20	-0.0574521	0.0922581	1.01756	0.944167	1.09665	1.018(0.944,1.097)
bph	ENSG00000069998	22	HDHD5	17632289	rs2159068	22	17653955	C	G	0.2167	-0.00217407	0.00477817	0.6492	-0.240892	0.00996403	3.96018e-129	0.00902506	0.0198388	0.649167	0.469888	20	-0.029859	0.0479091	1.00907	0.970582	1.04908	1.009(0.971,1.049)
bph	ENSG00000131730	5	CKMT2	80545660	rs11953113	5	80582099	T	C	0.112326	-0.00325425	0.00715219	0.6488	-0.248977	0.0135955	6.49395e-75	0.0130705	0.0287352	0.64921	0.5172	20	-0.0432505	0.0693915	1.01316	0.957671	1.07186	1.013(0.958,1.072)
bph	ENSG00000167085	17	PHB	47486830	rs6917	17	47481543	A	G	0.212724	0.00213855	0.00472087	0.6505	-0.126823	0.0102472	3.5072e-35	-0.0168625	0.0372491	0.650767	0.96937	20	-0.0898707	0.0561457	0.983279	0.914049	1.05775	0.983(0.914,1.058)
bph	ENSG00000135423	12	GLS2	56873467	rs36073309	12	56930992	A	G	0.32505	-0.00176529	0.00389689	0.6507	0.0652007	0.00853882	2.24419e-14	-0.0270747	0.0598726	0.651121	0.0369814	20	-0.144425	0.0902756	0.973289	0.86552	1.09448	0.973(0.866,1.094)
bph	ENSG00000101247	20	NDUFAF5	13782331	rs6079180	20	13786587	G	A	0.11829	-0.00243766	0.00539305	0.651	0.605741	0.0126132	0	-0.00402426	0.00890363	0.651283	0.0780387	20	-0.0214754	0.0134269	0.995984	0.978754	1.01352	0.996(0.979,1.014)
bph	ENSG00000100209	22	HSCB	29145761	rs6519752	22	28904181	G	A	0.149105	0.00217363	0.00481958	0.6522	0.0785753	0.0114645	7.19139e-12	0.027663	0.0614697	0.652691	0.103951	20	-0.0928176	0.148144	1.02805	0.91136	1.15968	1.028(0.911,1.16)
bph	ENSG00000156502	10	SUPV3L1	70954421	rs5030938	10	70975916	C	T	0.342942	0.00183126	0.00410598	0.6556	0.342297	0.00827446	0	0.00534993	0.0119961	0.655616	0.372373	20	-0.0181624	0.0288623	1.00536	0.982002	1.02928	1.005(0.982,1.029)
bph	ENSG00000112855	5	HARS2	140074950	rs2530235	5	140072647	T	G	0.426441	0.00164832	0.00369578	0.6555	0.112712	0.00797608	2.43951e-45	0.0146242	0.0328061	0.655758	0.00249714	20	-0.0496758	0.0789242	1.01473	0.951538	1.08212	1.015(0.952,1.082)
bph	ENSG00000163626	4	COX18	73928634	rs6849701	4	73950301	G	A	0.120278	-0.00252365	0.0056839	0.6572	0.0663954	0.0118534	2.1263e-08	-0.0380094	0.0858753	0.658047	0.767548	20	-0.206325	0.130306	0.962704	0.813569	1.13918	0.963(0.814,1.139)
bph	ENSG00000116288	1	PARK7	8029958	rs35675666	1	8021973	T	G	0.16004	-0.00197041	0.00445794	0.6584	0.409378	0.0107042	0	-0.00481318	0.0108903	0.658511	0.101756	20	-0.0261582	0.0165318	0.995198	0.974181	1.01667	0.995(0.974,1.017)
bph	ENSG00000163738	4	MTHFD2L	75074353	rs538542	4	75054747	T	C	0.0357853	-0.00483914	0.0109483	0.6587	0.267044	0.0195866	2.51407e-42	-0.0181211	0.0410196	0.658657	0.786792	20	-0.0985195	0.0622773	0.982042	0.906178	1.06426	0.982(0.906,1.064)
bph	ENSG00000112031	6	MTRF1L	153316158	rs6921137	6	153308198	T	G	0.308151	0.00177248	0.00402837	0.66	0.854771	0.0157258	0	0.00207364	0.00471297	0.659948	0.115421	20	-0.00716378	0.0113111	1.00208	0.992862	1.01138	1.002(0.993,1.011)
bph	ENSG00000158882	1	TOMM40L	161198100	rs5082	1	161193683	G	A	0.38668	-0.00166593	0.00378621	0.6597	0.288814	0.00871427	7.23921e-241	-0.0057682	0.0131107	0.659965	0.743271	20	-0.0314652	0.0199288	0.994248	0.969025	1.02013	0.994(0.969,1.02)
bph	ENSG00000119711	14	ALDH6A1	74537374	rs7148979	14	74547318	A	T	0.10338	0.00279398	0.00637896	0.6611	0.107365	0.012168	1.1084e-18	0.0260231	0.0594867	0.661777	0.990972	20	-0.0905708	0.142617	1.02636	0.91341	1.15329	1.026(0.913,1.153)
bph	ENSG00000059691	4	GATB	152636915	rs1366907	4	152682749	C	T	0.378728	-0.00165541	0.00384085	0.6667	-0.350166	0.00900449	0	0.00472749	0.0109693	0.666488	0.63776	20	-0.0167723	0.0262273	1.00474	0.983368	1.02657	1.005(0.983,1.027)
bph	ENSG00000167186	16	COQ7	19085169	rs4630530	16	19080184	C	T	0.377734	-0.00163425	0.00380945	0.6683	0.228832	0.00798393	1.14923e-180	-0.0071417	0.0166492	0.667958	0.0552363	20	-0.0397741	0.0254907	0.992884	0.961006	1.02582	0.993(0.961,1.026)
bph	ENSG00000013583	12	HEBP1	13140502	rs3782567	12	13145613	C	T	0.493042	0.00156446	0.00369849	0.6722	-0.360035	0.00841283	0	-0.00434531	0.0102731	0.67231	0.0334549	20	-0.0244806	0.01579	0.995664	0.975817	1.01592	0.996(0.976,1.016)
bph	ENSG00000134905	13	CARS2	111329854	rs440500	13	111300799	G	A	0.204771	-0.00193675	0.00457862	0.6722	-0.425572	0.0145374	2.20337e-188	0.00455095	0.0107599	0.672327	0.666871	20	-0.0165385	0.0256404	1.00456	0.983598	1.02597	1.005(0.984,1.026)
bph	ENSG00000204228	6	HSD17B8	33173513	rs2855423	6	33145710	A	G	0.272366	-0.00171911	0.0040641	0.6721	0.343009	0.0134686	4.52986e-143	-0.00501186	0.01185	0.672338	0.152139	20	-0.0282379	0.0182141	0.995001	0.972157	1.01838	0.995(0.972,1.018)
bph	ENSG00000171953	17	ATPAF2	17911623	rs33997182	17	17921995	T	C	0.0427435	0.00342137	0.00812677	0.6734	-0.791058	0.0217364	5.43382e-290	-0.00432505	0.010274	0.673776	0.282255	20	-0.0244621	0.015812	0.995684	0.975835	1.01594	0.996(0.976,1.016)
bph	ENSG00000063854	16	HAGH	1861408	rs171162	16	1884501	T	A	0.143141	-0.00223758	0.00532757	0.6741	0.376414	0.0115192	3.304e-234	-0.00594447	0.0141547	0.674511	0.723709	20	-0.0336877	0.0217987	0.994073	0.966873	1.02204	0.994(0.967,1.022)
bph	ENSG00000217930	16	PAM16	4393579	rs2289303	16	4393376	C	A	0.125249	-0.00239806	0.0057233	0.6752	-0.657213	0.0230108	2.04505e-179	0.00364884	0.00870939	0.675249	0.399611	20	-0.0134216	0.0207192	1.00366	0.986668	1.02094	1.004(0.987,1.021)
bph	ENSG00000100575	14	TIMM9	58884772	rs73295846	14	59021231	T	G	0.0705765	-0.00313515	0.00750036	0.6758	-0.10144	0.0148556	8.58671e-12	0.0309065	0.0740775	0.676518	0.422708	20	-0.114285	0.176098	1.03139	0.892003	1.19256	1.031(0.892,1.193)
bph	ENSG00000146250	6	PRSS35	84228808	rs1144188	6	83984097	G	A	0.365805	-0.00162099	0.00389661	0.6772	0.0632012	0.00832932	3.25379e-14	-0.0256481	0.0617466	0.677867	0.541925	20	-0.146671	0.0953752	0.974678	0.863578	1.10007	0.975(0.864,1.1)
bph	ENSG00000119673	14	ACOT2	74038340	rs11159027	14	74047516	T	C	0.392644	-0.00159443	0.003842	0.6785	0.226425	0.00949013	8.16683e-126	-0.00704175	0.0169706	0.678188	0.691141	20	-0.0403041	0.0262206	0.992983	0.960497	1.02657	0.993(0.96,1.027)
bph	ENSG00000164284	5	GRPEL2	148729569	rs3797315	5	148620224	G	T	0.402584	0.00153108	0.00372527	0.6814	-0.111575	0.00795871	1.18949e-44	-0.0137225	0.0334024	0.681202	0.676865	20	-0.0791912	0.0517462	0.986371	0.923863	1.05311	0.986(0.924,1.053)
bph	ENSG00000186010	19	NDUFA13	19635415	rs11085264	19	19621780	G	A	0.16998	0.00217684	0.00534851	0.6838	0.192874	0.0128241	4.01548e-51	0.0112863	0.0277407	0.684117	0.0902199	20	-0.0430855	0.0656581	1.01135	0.95783	1.06786	1.011(0.958,1.068)
bph	ENSG00000014824	4	SLC30A9	42041020	rs139876401	4	42172494	G	A	0.0357853	-0.00488806	0.0120396	0.6847	-0.725503	0.0296484	3.06785e-132	0.00673748	0.0165971	0.684784	0.679647	20	-0.0257928	0.0392678	1.00676	0.974537	1.04005	1.007(0.975,1.04)
bph	ENSG00000143199	1	ADCY10	167831039	rs61614577	1	167737056	G	T	0.0437376	0.00381091	0.00945634	0.6872	0.129967	0.0215719	1.6932e-09	0.0293222	0.0729224	0.687609	0.00467447	8	-0.113606	0.17225	1.02976	0.89261	1.18797	1.03(0.893,1.188)
bph	ENSG00000101181	20	MTG2	60768354	rs11204465	20	60780679	T	C	0.114314	-0.00216329	0.00540823	0.6893	0.204464	0.0147425	9.7628e-44	-0.0105803	0.0264617	0.689279	0.809316	20	-0.0624452	0.0412846	0.989475	0.939465	1.04215	0.989(0.939,1.042)
bph	ENSG00000173141	13	MRPL57	21752003	rs144616058	13	21710658	A	G	0.0258449	-0.00414046	0.0103511	0.6891	-0.139304	0.0263375	1.2285e-07	0.0297224	0.0745182	0.689996	0.383807	5	-0.116333	0.175778	1.03017	0.890179	1.19217	1.03(0.89,1.192)
bph	ENSG00000131368	3	MRPS25	15095404	rs36093951	3	15104337	A	C	0.198807	-0.00189946	0.00479661	0.6922	-0.382811	0.0108818	4.20385e-271	0.00496187	0.0125308	0.692124	0.822222	20	-0.0195985	0.0295222	1.00497	0.980592	1.02996	1.005(0.981,1.03)
bph	ENSG00000175564	11	UCP3	73715903	rs3781907	11	73716469	G	A	0.26839	0.00159237	0.00402115	0.6923	-0.165831	0.00873376	2.16801e-80	-0.00960237	0.0242537	0.692168	0.840097	20	-0.0571396	0.0379349	0.990444	0.944462	1.03866	0.99(0.944,1.039)
bph	ENSG00000112234	6	FBXL4	99358591	rs7771685	6	99395018	C	T	0.389662	0.00150294	0.00380492	0.6927	-0.13932	0.00812732	7.1879e-66	-0.0107877	0.0273179	0.69292	0.375939	20	-0.0643308	0.0427554	0.98927	0.937695	1.04368	0.989(0.938,1.044)
bph	ENSG00000243927	21	MRPS6	35480429	rs8130507	21	35303960	T	C	0.429423	0.00147878	0.00375325	0.6938	0.286381	0.00789579	4.79185e-288	0.00516368	0.0131066	0.693598	0.464691	20	-0.0205253	0.0308526	1.00518	0.979684	1.03133	1.005(0.98,1.031)
bph	ENSG00000160785	1	SLC25A44	156173233	rs74634803	1	156207690	C	G	0.0168986	0.00538442	0.013666	0.6933	-0.29257	0.0351587	8.69301e-17	-0.0184039	0.0467627	0.693907	0.735096	16	-0.110059	0.073251	0.981764	0.895781	1.076	0.982(0.896,1.076)
bph	ENSG00000128609	7	NDUFA5	123187680	rs4483092	7	123091122	G	A	0.297217	0.00151847	0.00387364	0.6947	-0.110188	0.0184817	2.4917e-09	-0.0137807	0.0352308	0.695682	0.0853654	20	-0.0828331	0.0552717	0.986314	0.920505	1.05683	0.986(0.921,1.057)
bph	ENSG00000107537	10	PHYH	13332104	rs57057378	10	13160035	A	G	0.291252	-0.00167467	0.00428305	0.6957	-0.365766	0.00867504	0	0.00457853	0.0117103	0.69581	0.276935	20	-0.0183737	0.0275307	1.00459	0.981794	1.02791	1.005(0.982,1.028)
bph	ENSG00000006530	7	AGK	141303016	rs3779086	7	141343087	T	C	0.457256	-0.00145397	0.00372813	0.6965	0.138743	0.00801723	4.26801e-67	-0.0104796	0.0268776	0.69661	0.341708	20	-0.0631597	0.0422005	0.989575	0.938794	1.0431	0.99(0.939,1.043)
bph	ENSG00000125166	16	GOT2	58754648	rs863944	16	58766287	A	C	0.38171	0.00144875	0.00373389	0.6982	0.23992	0.00798426	2.24333e-198	0.00603847	0.0155644	0.69804	0.97715	20	-0.0244678	0.0365447	1.00606	0.975829	1.03722	1.006(0.976,1.037)
bph	ENSG00000134278	18	SPIRE1	12552322	rs60876158	18	12610467	A	G	0.146123	0.00175736	0.00456457	0.7	-0.413954	0.0102737	0	-0.0042453	0.0110273	0.70025	0.303822	20	-0.0258588	0.0173682	0.995764	0.974473	1.01752	0.996(0.974,1.018)
bph	ENSG00000100445	14	SDR39U1	24910541	rs4981523	14	24914730	T	G	0.0954274	0.00258707	0.00673716	0.7007	-0.414496	0.0154997	1.5217e-157	-0.00624148	0.0162555	0.701008	0.887422	20	-0.0381023	0.0256193	0.993778	0.962614	1.02595	0.994(0.963,1.026)
bph	ENSG00000125246	13	CLYBL	100404153	rs8000435	13	100310215	C	G	0.10835	0.00229529	0.00599294	0.7018	-0.48704	0.0127476	0	-0.00471274	0.0123054	0.701734	0.856755	20	-0.0288313	0.0194058	0.995298	0.97158	1.0196	0.995(0.972,1.02)
bph	ENSG00000167985	11	SDHAF2	61206257	rs142064115	11	60865168	A	G	0.0109344	0.00540943	0.0141608	0.7028	-0.374798	0.0376416	2.35049e-23	-0.0144329	0.0378104	0.70267	0.513709	3	-0.0885413	0.0596755	0.985671	0.915265	1.06149	0.986(0.915,1.061)
bph	ENSG00000136783	9	NIPSNAP3A	107516186	rs10820724	9	107524390	C	T	0.462227	0.00140804	0.00369564	0.7031	-0.452544	0.00765282	0	-0.00311139	0.00816654	0.703209	0.890545	20	-0.0191178	0.012895	0.996893	0.981064	1.01298	0.997(0.981,1.013)
bph	ENSG00000160703	11	NLRX1	119046001	rs4148170	11	119027545	A	G	0.084493	0.00319872	0.00843988	0.7044	0.162339	0.0149503	1.8151e-27	0.0197039	0.0520208	0.704859	0.909666	20	-0.0822569	0.121665	1.0199	0.921035	1.12938	1.02(0.921,1.129)
bph	ENSG00000087299	14	L2HGDH	50741773	rs147507993	14	50620393	T	C	0.0198807	-0.0047371	0.012532	0.7056	0.200516	0.0355286	1.6634e-08	-0.0236245	0.0626388	0.706058			-0.146397	0.0991475	0.976652	0.863815	1.10423	0.977(0.864,1.104)
bph	ENSG00000112110	6	MRPL18	160215156	rs9365097	6	160211259	G	A	0.242545	-0.00171209	0.00457778	0.7086	0.606732	0.0095833	0	-0.00282182	0.00754512	0.708409	0.0466523	20	-0.0176103	0.0119666	0.997182	0.982544	1.01204	0.997(0.983,1.012)
bph	ENSG00000128626	19	MRPS12	39422495	rs4803045	19	39416966	T	G	0.26839	0.00159304	0.0042709	0.7092	-0.0641555	0.0104264	7.59349e-10	-0.024831	0.0666932	0.709657	0.0950932	12	-0.15555	0.105888	0.975475	0.855945	1.1117	0.975(0.856,1.112)
bph	ENSG00000171109	3	MFN1	179089099	rs13089906	3	179066304	C	T	0.0387674	0.00402001	0.0108943	0.7122	0.931277	0.0218156	0	0.00431666	0.0116987	0.712138	0.745322	20	-0.0186128	0.0272461	1.00433	0.981559	1.02762	1.004(0.982,1.028)
bph	ENSG00000247077	12	PGAM5	133293316	rs11615063	12	133291955	G	A	0.370775	-0.00137969	0.00375937	0.7133	-0.117163	0.00862838	5.34955e-42	0.0117758	0.0320984	0.713719	0.844954	20	-0.0511371	0.0746887	1.01185	0.950148	1.07755	1.012(0.95,1.078)
bph	ENSG00000103150	16	MLYCD	83941259	rs880087	16	83932518	G	A	0.388668	0.001376	0.00376986	0.7151	-0.114484	0.00828824	2.1337e-43	-0.0120192	0.0329407	0.715206	0.411293	20	-0.076583	0.0525446	0.988053	0.926276	1.05395	0.988(0.926,1.054)
bph	ENSG00000151806	4	GUF1	44691693	rs35404122	4	44676287	C	T	0.538767	-0.00139838	0.00387364	0.7184	0.336189	0.00989175	3.49068e-253	-0.00415951	0.0115229	0.718115	0.741879	20	-0.0267444	0.0184254	0.995849	0.97361	1.0186	0.996(0.974,1.019)
bph	ENSG00000182199	12	SHMT2	57625914	rs7311958	12	57613425	C	T	0.340954	0.00137621	0.0038228	0.7188	0.0823941	0.00840876	1.1416e-22	0.0167028	0.0464279	0.719029	0.195472	20	-0.0742959	0.107701	1.01684	0.928397	1.11372	1.017(0.928,1.114)
bph	ENSG00000164405	5	UQCRQ	132202987	rs12514058	5	132285833	T	C	0.143141	-0.002021	0.00561389	0.7185	-0.111256	0.0123524	2.1216e-19	0.0181654	0.0504996	0.719062	0.0728422	20	-0.0808138	0.117145	1.01833	0.922365	1.12428	1.018(0.922,1.124)
bph	ENSG00000225973	15	PIGBOS1	55610370	rs28685005	15	55609692	T	C	0.361829	0.00140958	0.0039264	0.7199	-0.548434	0.0186981	4.17556e-189	-0.00257019	0.00715983	0.719615	0.420015	20	-0.0166035	0.0114631	0.997433	0.983534	1.01153	0.997(0.984,1.012)
bph	ENSG00000105819	7	PMPCB	102953913	rs6978630	7	102733599	C	G	0.186879	-0.00157316	0.00443143	0.7224	0.0675035	0.00959784	2.0185e-12	-0.0233048	0.0657309	0.722928	0.565594	20	-0.152137	0.105528	0.976965	0.85887	1.1113	0.977(0.859,1.111)
bph	ENSG00000011295	17	TTC19	15925511	rs3760298	17	15905190	A	G	0.470179	-0.00130789	0.00370506	0.7238	-0.398418	0.00766019	0	0.0032827	0.00929965	0.724094	0.067336	20	-0.0149446	0.02151	1.00329	0.985167	1.02174	1.003(0.985,1.022)
bph	ENSG00000136371	15	MTHFS	80157824	rs28434359	15	80214242	T	C	0.292247	-0.00141039	0.00399544	0.7241	-0.374367	0.00871075	0	0.0037674	0.0106729	0.724097	0.732092	20	-0.0171515	0.0246863	1.00377	0.982995	1.02499	1.004(0.983,1.025)
bph	ENSG00000183044	16	ABAT	8823427	rs13333072	16	8823848	G	A	0.468191	0.00130534	0.00369785	0.7242	-0.34023	0.0080144	0	-0.00383665	0.0108691	0.724098	0.555242	20	-0.0251401	0.0174668	0.996171	0.975173	1.01762	0.996(0.975,1.018)
bph	ENSG00000151729	4	SLC25A4	186066414	rs3108229	4	186170358	G	A	0.481113	0.00129988	0.00369285	0.7251	-0.14067	0.0079553	5.71012e-70	-0.00924063	0.026257	0.724891	0.194243	20	-0.0607043	0.0422231	0.990802	0.941101	1.04313	0.991(0.941,1.043)
bph	ENSG00000173726	1	TOMM20	235282451	rs4300293	1	235277836	T	C	0.136183	0.00164268	0.00469336	0.726	0.151552	0.0110191	4.84567e-43	0.010839	0.0309787	0.726424	0.238646	20	-0.0498793	0.0715573	1.0109	0.951344	1.07418	1.011(0.951,1.074)
bph	ENSG00000100300	22	TSPO	43553384	rs739092	22	43544823	T	C	0.302187	-0.00139922	0.00400922	0.727	-0.29096	0.00963647	2.87432e-200	0.00480898	0.0137802	0.727107	0.527064	20	-0.0222002	0.0318182	1.00482	0.978044	1.03233	1.005(0.978,1.032)
bph	ENSG00000115364	2	MRPL19	75895943	rs11692855	2	75896630	A	C	0.242545	0.00142648	0.00411088	0.7289	-0.324255	0.00892133	3.03925e-289	-0.00439924	0.0126785	0.728603	0.777748	20	-0.0292491	0.0204506	0.99561	0.971175	1.02066	0.996(0.971,1.021)
bph	ENSG00000106105	7	GARS1	30653973	rs2529449	7	30560535	G	A	0.0675944	-0.00254426	0.00737468	0.7303	-0.199021	0.0154076	3.60942e-38	0.0127839	0.0370681	0.730187	0.544791	20	-0.0598696	0.0854374	1.01287	0.941887	1.08919	1.013(0.942,1.089)
bph	ENSG00000178741	15	COX5A	75221320	rs7495033	15	75206225	T	A	0.460239	-0.00136865	0.00396709	0.7298	-0.119393	0.0126075	2.79841e-21	0.0114633	0.0332491	0.730266	0.839442	20	-0.0537049	0.0766315	1.01153	0.947712	1.07964	1.012(0.948,1.08)
bph	ENSG00000141682	18	PMAIP1	57569359	rs58697140	18	57577734	T	A	0.170974	0.00159088	0.00462465	0.7307	0.162516	0.0107957	3.25963e-51	0.00978907	0.028464	0.730914	0.748823	20	-0.0460004	0.0655785	1.00984	0.955042	1.06778	1.01(0.955,1.068)
bph	ENSG00000181873	1	IBA57	228361737	rs10916277	1	228386374	T	C	0.338966	0.00132412	0.00388305	0.733	0.159592	0.0091526	4.33689e-68	0.0082969	0.0243357	0.733153	0.47685	20	-0.0394011	0.0559949	1.00833	0.961365	1.05759	1.008(0.961,1.058)
bph	ENSG00000163319	4	MRPS18C	84383986	rs1565909	4	84400330	C	T	0.513917	0.00124827	0.00369312	0.7354	0.141556	0.0079482	5.93217e-71	0.00881825	0.0260942	0.735409	0.763707	20	-0.0423264	0.0599629	1.00886	0.958557	1.0618	1.009(0.959,1.062)
bph	ENSG00000124523	6	SIRT5	13593675	rs2804920	6	13585282	C	T	0.305169	-0.00130918	0.00395522	0.7408	-0.306697	0.00840948	3.26799e-291	0.00426863	0.0128967	0.740655	0.320835	20	-0.0210089	0.0295462	1.00428	0.97921	1.02999	1.004(0.979,1.03)
bph	ENSG00000174547	11	MRPL11	66218377	rs1201433	11	66305274	A	C	0.417495	-0.00128745	0.00390135	0.7416	0.0381984	0.00842154	5.7386e-06	-0.0337042	0.102404	0.742057	0.0723357	18	-0.234416	0.167008	0.966857	0.791033	1.18176	0.967(0.791,1.182)
bph	ENSG00000167996	11	FTH1	61731161	rs111605165	11	61769814	A	G	0.0377734	-0.00241755	0.00741579	0.7443	-0.604766	0.0192097	1.51291e-217	0.00399749	0.0122629	0.744438	0.0106808	20	-0.0200378	0.0280328	1.00401	0.980162	1.02843	1.004(0.98,1.028)
bph	ENSG00000128654	2	MTX2	177168438	rs7602195	2	177173027	C	T	0.201789	0.00147549	0.00452603	0.7445	0.168676	0.00940756	6.90282e-72	0.00874748	0.0268372	0.744465	0.303188	20	-0.0438534	0.0613484	1.00879	0.957094	1.06327	1.009(0.957,1.063)
bph	ENSG00000128309	22	MPST	37420769	rs2075938	22	37266322	A	G	0.305169	-0.00134135	0.00412723	0.7455	0.0792236	0.00879246	2.0531e-19	-0.0169312	0.0521298	0.745341	0.646702	20	-0.119106	0.0852432	0.983211	0.887714	1.08898	0.983(0.888,1.089)
bph	ENSG00000166902	11	MRPL16	59575976	rs11230067	11	59516411	T	G	0.084493	0.00228959	0.00706663	0.7458	-0.109791	0.0157819	3.4809e-12	-0.020854	0.0644341	0.746204	0.383617	12	-0.147145	0.105437	0.979362	0.863169	1.1112	0.979(0.863,1.111)
bph	ENSG00000127989	7	MTERF1	91505138	rs1429535	7	90955960	G	T	0.194831	-0.00146264	0.00451432	0.7457	-0.0498644	0.0104551	1.8478e-06	0.0293323	0.0907404	0.746502	0.257427	11	-0.148519	0.207183	1.02977	0.861984	1.23021	1.03(0.862,1.23)
bph	ENSG00000135093	12	USP30	109493362	rs112003965	12	109499997	T	C	0.101392	-0.00224645	0.00695496	0.7465	-0.276913	0.0145516	9.66206e-81	0.00811247	0.0251196	0.74673	0.794013	19	-0.0411219	0.0573469	1.00815	0.959712	1.05902	1.008(0.96,1.059)
bph	ENSG00000164904	5	ALDH7A1	125904321	rs900641	5	125931022	G	T	0.0974155	-0.00198908	0.00621586	0.7486	0.476745	0.0185201	3.96197e-146	-0.0041722	0.0130391	0.748987	0.108936	20	-0.0297288	0.0213844	0.995836	0.970709	1.02161	0.996(0.971,1.022)
bph	ENSG00000133597	7	ADCK2	140384507	rs2930325	7	140415661	T	C	0.0725646	-0.00216368	0.0067827	0.75	-1.02158	0.0148609	0	0.00211798	0.0066395	0.749729	0.886517	20	-0.0108954	0.0151314	1.00212	0.989164	1.01525	1.002(0.989,1.015)
bph	ENSG00000125434	17	SLC25A35	8194871	rs869773	17	8192922	T	C	0.0497018	-0.0024686	0.00773857	0.75	-0.231959	0.0197735	8.86165e-32	0.0106424	0.0333741	0.749816	0.0832477	20	-0.0547708	0.0760556	1.0107	0.946702	1.07902	1.011(0.947,1.079)
bph	ENSG00000100412	22	ACO2	41895061	rs117912353	22	41346645	C	T	0.0377734	0.00284136	0.00893508	0.7505	-0.1389	0.0322739	1.6789e-05	-0.0204561	0.0645026	0.751141	0.216166	7	-0.146881	0.105969	0.979752	0.863397	1.11179	0.98(0.863,1.112)
bph	ENSG00000214113	6	LYRM4	5184912	rs72811688	6	5170707	T	C	0.0964215	-0.0020066	0.00632996	0.7511	0.784165	0.0135665	0	-0.0025589	0.00807236	0.751247	0.0305822	20	-0.0183807	0.0132629	0.997444	0.981787	1.01335	0.997(0.982,1.013)
bph	ENSG00000164366	5	CCDC127	211601	rs4956930	5	247351	G	A	0.508946	0.00116332	0.00369307	0.7529	-0.433435	0.00856003	0	-0.00268395	0.00852063	0.752766	0.150289	20	-0.0193844	0.0140165	0.99732	0.980802	1.01412	0.997(0.981,1.014)
bph	ENSG00000172171	17	TEFM	29229096	rs11651802	17	29159660	C	T	0.107356	-0.00193232	0.00619334	0.7552	-0.725339	0.0160175	0	0.00266402	0.00853874	0.755046	0.924903	9	-0.0140719	0.0194	1.00267	0.986027	1.01959	1.003(0.986,1.02)
bph	ENSG00000123545	6	NDUFAF4	97341473	rs11759571	6	97338341	G	T	0.0447316	0.00314189	0.0101025	0.7557	0.114331	0.0190488	1.949e-09	0.0274807	0.0884809	0.756117	0.834767	11	-0.145942	0.200903	1.02786	0.864208	1.22251	1.028(0.864,1.223)
bph	ENSG00000157036	3	EXOG	38560635	rs12636358	3	38455901	A	G	0.0357853	0.00300127	0.00968152	0.7562	-0.156743	0.0206176	2.9069e-14	-0.0191477	0.0618182	0.756757	0.456668	11	-0.140311	0.102016	0.981034	0.869088	1.1074	0.981(0.869,1.107)
bph	ENSG00000181192	10	DHTKD1	12138097	rs7894615	10	12110518	G	A	0.457256	0.00115592	0.00375297	0.7579	0.228025	0.00789538	2.08048e-183	0.00506925	0.0164595	0.758096	0.330207	20	-0.0271914	0.0373299	1.00508	0.973175	1.03804	1.005(0.973,1.038)
bph	ENSG00000213585	5	VDAC1	133324215	rs4958203	5	133327915	G	A	0.316103	0.00123038	0.00399473	0.7583	-0.160608	0.014236	1.6141e-29	-0.00766077	0.0248819	0.75817	0.127023	20	-0.0564293	0.0411078	0.992368	0.945133	1.04196	0.992(0.945,1.042)
bph	ENSG00000101166	20	PRELID3B	57613082	rs6026691	20	57661526	T	C	0.452286	-0.00114203	0.00370788	0.758	0.0476577	0.00897712	1.1035e-07	-0.0239631	0.0779332	0.758476	0.856809	15	-0.176712	0.128786	0.976322	0.838021	1.13745	0.976(0.838,1.137)
bph	ENSG00000117592	1	PRDX6	173452175	rs12744267	1	173486342	G	A	0.166004	-0.00152565	0.00496953	0.759	0.327406	0.0101102	4.65564e-230	-0.0046598	0.0151792	0.758854	0.196345	20	-0.034411	0.0250914	0.995351	0.966174	1.02541	0.995(0.966,1.025)
bph	ENSG00000175606	8	TMEM70	74889845	rs1053079	8	74893821	G	A	0.168986	-0.00164499	0.00535829	0.7591	-0.204784	0.010767	1.1738e-80	0.00803284	0.026169	0.758874	0.00639428	20	-0.0432584	0.0593241	1.00807	0.957664	1.06112	1.008(0.958,1.061)
bph	ENSG00000156411	14	ATP5MPL	104386615	rs76927049	14	104412198	G	A	0.0337972	-0.00429678	0.0140418	0.7599	-0.688435	0.0241926	4.06098e-178	0.00624137	0.0203978	0.759618	0.00399749	20	-0.0337383	0.0462211	1.00626	0.966824	1.04731	1.006(0.967,1.047)
bph	ENSG00000131844	5	MCCC2	70918823	rs74693884	5	70775975	C	G	0.45825	-0.00112781	0.00369773	0.7602	0.191352	0.0117838	2.68991e-59	-0.0058939	0.0193277	0.760407	0.264601	20	-0.0437762	0.0319884	0.994123	0.957168	1.03251	0.994(0.957,1.033)
bph	ENSG00000173436	1	MICOS10	19939895	rs2745211	1	19899284	G	A	0.45825	-0.0011169	0.00371063	0.7633	0.0739895	0.00886802	7.21842e-17	-0.0150954	0.0501834	0.763564	0.0523915	20	-0.113455	0.0832641	0.985018	0.892744	1.08683	0.985(0.893,1.087)
bph	ENSG00000119723	14	COQ6	74423501	rs35897291	14	74415032	C	T	0.129225	-0.00153505	0.00515119	0.7659	-0.400219	0.0109908	2.56547e-290	0.00383554	0.0128714	0.765711	0.808616	20	-0.0213924	0.0290635	1.00384	0.978835	1.02949	1.004(0.979,1.029)
bph	ENSG00000108179	10	PPIF	81111159	rs7086293	10	81103247	T	C	0.462227	0.00110124	0.00369544	0.7654	0.137536	0.00793191	2.36385e-67	0.00800692	0.0268728	0.765737	0.607872	20	-0.0446638	0.0606776	1.00804	0.956319	1.06256	1.008(0.956,1.063)
bph	ENSG00000122971	12	ACADS	121170674	rs56178989	12	121161723	A	G	0.0656064	-0.00233851	0.00787377	0.7668	-0.106633	0.0168419	2.4295e-10	0.0219305	0.0739213	0.766716	0.861711	20	-0.122955	0.166816	1.02217	0.884303	1.18154	1.022(0.884,1.182)
bph	ENSG00000134463	10	ECHDC3	11795217	rs3829154	10	11782753	A	G	0.286282	0.00123496	0.00417215	0.7669	-0.511245	0.00838697	0	-0.00241558	0.00816085	0.767233	0.702897	20	-0.0184108	0.0135797	0.997587	0.981758	1.01367	0.998(0.982,1.014)
bph	ENSG00000148339	9	SLC25A25	130851002	rs4837240	9	130873428	A	G	0.156064	-0.00141827	0.00479146	0.7672	0.163296	0.0107776	7.41692e-52	-0.00868529	0.0293478	0.767273	0.431098	20	-0.066207	0.0488364	0.991352	0.935937	1.05005	0.991(0.936,1.05)
bph	ENSG00000103202	16	NME4	453546	rs6600214	16	444814	T	C	0.294235	0.00116536	0.00395037	0.7681	0.512426	0.00937247	0	0.0022742	0.00770927	0.767997	0.534421	20	-0.012836	0.0173844	1.00228	0.987246	1.01754	1.002(0.987,1.018)
bph	ENSG00000121897	4	LIAS	39469946	rs1048140	4	39478832	A	G	0.406561	0.00112582	0.00386879	0.7713	0.394543	0.00862173	0	0.00285347	0.00980593	0.771056	0.254888	20	-0.0163662	0.0220731	1.00286	0.983767	1.02232	1.003(0.984,1.022)
bph	ENSG00000100577	14	GSTZ1	77792583	rs2270421	14	77787088	T	C	0.287276	-0.00113471	0.00391278	0.7715	0.320482	0.00857257	6.95297e-306	-0.00354062	0.0122094	0.771823	0.19968	20	-0.027471	0.0203898	0.996466	0.972903	1.0206	0.996(0.973,1.021)
bph	ENSG00000105518	19	TMEM205	11455323	rs651774	19	11431901	A	G	0.185885	0.00138414	0.0047894	0.7723	0.368639	0.0107379	2.74357e-258	0.00375472	0.0129926	0.772589	0.583339	20	-0.0217108	0.0292202	1.00376	0.978523	1.02965	1.004(0.979,1.03)
bph	ENSG00000256525	17	POLG2	62483528	rs1991401	17	62502435	G	A	0.358847	0.00111909	0.00388572	0.7737	0.190602	0.0125956	9.90171e-52	0.00587133	0.0203903	0.773387	0.627609	12	-0.0340937	0.0458363	1.00589	0.966481	1.0469	1.006(0.966,1.047)
bph	ENSG00000177034	5	MTX3	79281333	rs76766140	5	79286568	T	C	0.115308	-0.00155461	0.00545476	0.776	-0.229985	0.0210856	1.0649e-27	0.0067596	0.023726	0.775719	0.671983	20	-0.0397434	0.0532626	1.00678	0.961036	1.05471	1.007(0.961,1.055)
bph	ENSG00000178307	17	TMEM11	21109265	rs8065764	17	21006462	T	C	0.126243	0.00164699	0.00577891	0.7754	0.0633435	0.0123926	3.1978e-07	0.0260009	0.091373	0.775983	0.149314	19	-0.15309	0.205092	1.02634	0.858052	1.22764	1.026(0.858,1.228)
bph	ENSG00000110871	12	COQ5	120956657	rs509445	12	121017243	C	A	0.279324	0.00111106	0.00393991	0.7783	0.770315	0.00860402	0	0.00144234	0.0051147	0.777945	0.863231	20	-0.00858247	0.0114672	1.00144	0.991454	1.01153	1.001(0.991,1.012)
bph	ENSG00000162433	1	AK4	65655530	rs12074520	1	65621833	A	C	0.05666	-0.00230372	0.0081692	0.7776	-0.331362	0.015684	4.4541e-99	0.00695225	0.0246556	0.777963	0.819755	20	-0.0413727	0.0552772	1.00698	0.959471	1.05683	1.007(0.959,1.057)
bph	ENSG00000137274	6	BPHL	3136210	rs9405613	6	3144370	T	C	0.263419	-0.00120488	0.00427262	0.7778	-0.145488	0.00892544	9.80497e-60	0.00828162	0.0293719	0.777976	0.858735	20	-0.0492873	0.0658505	1.00832	0.951908	1.06807	1.008(0.952,1.068)
bph	ENSG00000131495	5	NDUFA2	140022847	rs778593	5	140027216	C	T	0.403579	-0.0010404	0.00370249	0.779	-0.33236	0.00948257	3.9543e-269	0.00313033	0.0111403	0.778717	0.0196815	20	-0.0187047	0.0249653	1.00314	0.981469	1.02528	1.003(0.981,1.025)
bph	ENSG00000090857	16	PDPR	70171366	rs34729113	16	70060439	C	T	0.404573	0.00103756	0.00373221	0.7811	0.0808235	0.0097873	1.4813e-16	0.0128373	0.0462035	0.781133	0.000214955	20	-0.0777216	0.103396	1.01292	0.925222	1.10893	1.013(0.925,1.109)
bph	ENSG00000097021	1	ACOT7	6389392	rs4908550	1	6463999	G	C	0.0904573	0.00177652	0.00641343	0.7815	0.33236	0.0148767	1.477e-110	0.00534517	0.0192981	0.781797	0.944518	20	-0.0324791	0.0431694	1.00536	0.968043	1.04411	1.005(0.968,1.044)
bph	ENSG00000105793	7	GTPBP10	89992653	rs917660	7	90032932	A	G	0.254473	-0.00122856	0.0044838	0.7843	-0.272873	0.00979944	1.21088e-170	0.00450231	0.0164326	0.784095	0.656979	20	-0.0277056	0.0367102	1.00451	0.972675	1.03739	1.005(0.973,1.037)
bph	ENSG00000111058	12	ACSS3	81491063	rs12810791	12	81373361	G	A	0.05666	0.00242003	0.00883222	0.7841	0.209107	0.0166375	3.15039e-36	0.0115732	0.0422479	0.784135	0.617584	20	-0.0712327	0.0943791	1.01164	0.931245	1.09898	1.012(0.931,1.099)
bph	ENSG00000124279	5	FASTKD3	7864211	rs162029	5	7865527	A	G	0.17992	-0.00135701	0.00497073	0.7851	-0.289121	0.0102679	1.92885e-174	0.00469357	0.0171934	0.784863	0.581619	20	-0.0290055	0.0383926	1.0047	0.971411	1.03914	1.005(0.971,1.039)
bph	ENSG00000213465	11	ARL2	64785620	rs616124	11	64777041	A	C	0.39662	0.00102879	0.00376845	0.7845	0.155899	0.00897703	1.48243e-67	0.00659907	0.0241754	0.784879	0.354302	20	-0.0407847	0.0539829	1.00662	0.960036	1.05547	1.007(0.96,1.055)
bph	ENSG00000147576	8	ADHFE1	67363128	rs2555568	8	67362864	G	A	0.489066	0.001007	0.00370222	0.7853	0.578693	0.0072722	0	0.00174013	0.00639759	0.785623	0.44445	20	-0.0107991	0.0142794	1.00174	0.989259	1.01438	1.002(0.989,1.014)
bph	ENSG00000144120	2	TMEM177	120440413	rs939780	2	120450659	G	A	0.181909	0.00132775	0.00488142	0.7853	-0.188036	0.0105574	5.82721e-71	-0.00706114	0.0259631	0.785646	0.620649	20	-0.0579488	0.0438265	0.992964	0.943698	1.0448	0.993(0.944,1.045)
bph	ENSG00000173208	12	ABCD2	39978694	rs7133376	12	39982882	A	G	0.164016	0.00144806	0.0053632	0.7871	-0.217787	0.0111642	9.4619e-85	-0.00664899	0.0246282	0.78718	0.989886	20	-0.0549203	0.0416223	0.993373	0.946561	1.0425	0.993(0.947,1.043)
bph	ENSG00000123453	9	SARDH	136566879	rs10993770	9	136564575	A	C	0.383698	-0.00103101	0.00383276	0.7876	0.245621	0.00915187	1.15523e-158	-0.00419758	0.0156052	0.78794	0.245084	20	-0.0347838	0.0263886	0.995811	0.965814	1.02674	0.996(0.966,1.027)
bph	ENSG00000148187	9	MRRF	125056312	rs7035313	9	125027119	A	C	0.0695825	0.00195629	0.0072996	0.7888	-0.0912932	0.0203989	7.62681e-06	-0.0214287	0.080101	0.789068			-0.178427	0.135569	0.978799	0.836585	1.14519	0.979(0.837,1.145)
bph	ENSG00000004059	7	ARF5	127230079	rs34029720	7	127230474	C	T	0.375746	-0.000992485	0.00377371	0.7925	-0.0702231	0.00822747	1.3991e-17	0.0141333	0.0537643	0.792647	0.640645	20	-0.0912447	0.119511	1.01423	0.912794	1.12695	1.014(0.913,1.127)
bph	ENSG00000137714	11	FDX1	110318106	rs10891120	11	110331848	G	C	0.280318	0.00107166	0.00410598	0.794	0.320498	0.00883877	6.78903e-288	0.00334373	0.0128116	0.794098	0.275742	20	-0.021767	0.0284545	1.00335	0.978468	1.02886	1.003(0.978,1.029)
bph	ENSG00000110074	11	FOXRED1	126143488	rs633607	11	126086768	T	C	0.223658	-0.00115241	0.00446672	0.7961	-0.800458	0.00865373	0	0.00143969	0.00558023	0.796408	0.887176	20	-0.00949756	0.0123769	1.00144	0.990547	1.01245	1.001(0.991,1.012)
bph	ENSG00000123600	2	METTL8	172235536	rs11691073	2	172182957	C	T	0.239563	-0.00109282	0.0042522	0.7975	-0.2796	0.0091722	4.32537e-204	0.0039085	0.0152087	0.797186	0.889506	20	-0.0259006	0.0337176	1.00392	0.974432	1.03429	1.004(0.974,1.034)
bph	ENSG00000106077	7	ABHD11	73151810	rs13233747	7	73149302	A	G	0.355865	0.000970403	0.0038055	0.7985	-0.450665	0.00796843	0	-0.00215327	0.00844428	0.798725	0.0204514	20	-0.0187041	0.0143975	0.997849	0.98147	1.0145	0.998(0.981,1.015)
bph	ENSG00000139131	12	YARS2	32894630	rs11052213	12	32897557	T	G	0.16501	0.00141807	0.00558294	0.7992	0.116852	0.0174037	1.891e-11	0.0121356	0.047812	0.799636	0.169654	20	-0.0815759	0.105847	1.01221	0.921663	1.11165	1.012(0.922,1.112)
bph	ENSG00000187118	3	CMC1	28324854	rs17021298	3	28296690	G	A	0.177932	-0.00125877	0.0049951	0.8014	0.298859	0.0112067	1.10981e-156	-0.0042119	0.0167146	0.80105	0.275005	20	-0.0369725	0.0285487	0.995797	0.963703	1.02896	0.996(0.964,1.029)
bph	ENSG00000154719	21	MRPL39	26968898	rs2829806	21	26960189	T	G	0.264414	0.00105026	0.0041677	0.8008	-0.199368	0.00875903	1.1066e-114	-0.00526796	0.0209059	0.801053	0.646733	20	-0.0462435	0.0357076	0.994746	0.954809	1.03635	0.995(0.955,1.036)
bph	ENSG00000138777	4	PPA2	106342736	rs6857688	4	106270353	C	A	0.194831	-0.00129495	0.00513867	0.8009	0.190426	0.0108851	1.58622e-68	-0.00680027	0.026988	0.801061	0.0814339	20	-0.0596967	0.0460962	0.993223	0.94205	1.04718	0.993(0.942,1.047)
bph	ENSG00000010256	3	UQCRC1	48642422	rs9166	3	48636507	T	G	0.0427435	-0.0024648	0.00981993	0.8014	0.609618	0.0390755	7.16628e-55	-0.00404319	0.0161104	0.801839	0.285977	20	-0.0356196	0.0275332	0.995965	0.965007	1.02792	0.996(0.965,1.028)
bph	ENSG00000186205	1	MTARC1	220973918	rs3820356	1	220960137	G	C	0.0447316	0.00238891	0.0096327	0.8038	0.753638	0.019751	0	0.00316984	0.0127819	0.804138	0.0960523	20	-0.0218827	0.0282224	1.00317	0.978355	1.02862	1.003(0.978,1.029)
bph	ENSG00000181035	19	SLC25A42	19199252	rs111636327	19	19107549	T	C	0.0785288	0.00175094	0.00708881	0.8052	-0.125328	0.0145356	6.56801e-18	-0.0139708	0.0565851	0.804987	0.733792	17	-0.124878	0.096936	0.986126	0.882605	1.10179	0.986(0.883,1.102)
bph	ENSG00000164182	5	NDUFAF2	60344904	rs2619893	5	60277381	T	C	0.382704	-0.00093938	0.00386576	0.8076	0.138593	0.00881704	1.12429e-55	-0.00677796	0.0278962	0.808028	0.0958691	20	-0.0614545	0.0478986	0.993245	0.940396	1.04906	0.993(0.94,1.049)
bph	ENSG00000086504	16	MRPL28	418955	rs111711882	16	415220	T	A	0.0705765	-0.00165572	0.00681365	0.8081	-0.17677	0.0162451	1.41369e-27	0.00936651	0.0385549	0.808052	0.0857661	20	-0.0662011	0.0849341	1.00941	0.935943	1.08865	1.009(0.936,1.089)
bph	ENSG00000135390	12	ATP5MC2	54048851	rs916134	12	54069803	G	A	0.299205	0.00101408	0.00420782	0.8096	0.129041	0.0087851	7.62737e-49	0.00785863	0.0326128	0.80958	0.0789707	20	-0.0560625	0.0717797	1.00789	0.94548	1.07442	1.008(0.945,1.074)
bph	ENSG00000111850	6	SMIM8	88042174	rs9362420	6	88042823	A	G	0.115308	0.00135071	0.00565149	0.8112	0.330999	0.013688	3.47475e-129	0.0040807	0.0170749	0.811115	0.667217	20	-0.0293861	0.0375475	1.00409	0.971041	1.03826	1.004(0.971,1.038)
bph	ENSG00000213995	13	NAXD	111280110	rs330546	13	111270762	A	G	0.17495	0.00116151	0.00488031	0.8121	-0.656438	0.0101395	0	-0.00176942	0.00743458	0.811882	0.219775	20	-0.0163412	0.0128024	0.998232	0.983792	1.01288	0.998(0.984,1.013)
bph	ENSG00000104687	8	GSR	30560513	rs3594	8	30535660	A	C	0.406561	-0.000894214	0.0037572	0.8115	0.394374	0.00798361	0	-0.00226742	0.0095271	0.811883	0.450093	20	-0.0209405	0.0164057	0.997735	0.979277	1.01654	0.998(0.979,1.017)
bph	ENSG00000189283	3	FHIT	60486084	rs11130745	3	59996668	A	G	0.027833	-0.00267112	0.0112706	0.8124	-0.908519	0.0215159	0	0.00294008	0.0124056	0.81266	0.442538	13	-0.0213749	0.0272551	1.00294	0.978852	1.02763	1.003(0.979,1.028)
bph	ENSG00000137500	11	CCDC90B	82983794	rs12161766	11	83126630	C	T	0.332008	-0.000905059	0.00381881	0.8125	0.0859737	0.00894944	7.49834e-22	-0.0105272	0.0444319	0.812713	0.598522	20	-0.0976137	0.0765593	0.989528	0.906999	1.07957	0.99(0.907,1.08)
bph	ENSG00000133028	17	SCO1	10592673	rs7512	17	10583714	C	G	0.471173	-0.000879069	0.00374072	0.8139	-0.425438	0.00800367	0	0.00206627	0.00879271	0.81421	0.114047	20	-0.0151674	0.0193	1.00207	0.984947	1.01949	1.002(0.985,1.019)
bph	ENSG00000178449	12	COX14	50532482	rs17124432	12	50510777	T	C	0.348907	-0.000914712	0.00390903	0.8151	0.293954	0.00911593	3.97692e-228	-0.00311175	0.0132984	0.81499	0.00144493	20	-0.0291766	0.0229531	0.996893	0.971245	1.02322	0.997(0.971,1.023)
bph	ENSG00000089060	12	SLC8B1	113766931	rs7962389	12	113769762	A	G	0.147117	-0.00122672	0.00524241	0.8147	0.369499	0.0134475	3.28839e-166	-0.00331997	0.0141884	0.814992	0.10189	20	-0.0311292	0.0244893	0.996686	0.96935	1.02479	0.997(0.969,1.025)
bph	ENSG00000170791	8	CHCHD7	57127801	rs6474051	8	57125270	T	C	0.228628	0.00101352	0.0043313	0.8149	-0.184496	0.00999792	4.89645e-76	-0.00549348	0.0234783	0.815	0.418411	20	-0.0515109	0.040524	0.994522	0.949793	1.04136	0.995(0.95,1.041)
bph	ENSG00000072062	19	PRKACA	14215698	rs111267212	19	14323378	T	C	0.121272	0.00139372	0.00595606	0.8152	-0.0667993	0.0163619	4.45351e-05	-0.0208643	0.0893099	0.815283	0.409168	5	-0.195912	0.154183	0.979352	0.822085	1.1667	0.979(0.822,1.167)
bph	ENSG00000023330	3	ALAS1	52240222	rs411457	3	52228150	A	T	0.473161	-0.000854569	0.00369943	0.8172	-0.0965741	0.00921808	1.10651e-25	0.00884885	0.038316	0.817358	0.717996	20	-0.0662505	0.0839482	1.00889	0.935896	1.08757	1.009(0.936,1.088)
bph	ENSG00000156026	10	MCU	74549670	rs77450433	10	74983394	C	T	0.0119284	-0.00358016	0.0154985	0.8175	0.278437	0.0634802	1.1535e-05	-0.0128581	0.0557398	0.817563	0.423864	8	-0.122108	0.0963919	0.987224	0.885053	1.10119	0.987(0.885,1.101)
bph	ENSG00000013306	17	SLC25A39	42399615	rs12601548	17	42406560	T	C	0.390656	0.000850253	0.00372918	0.8196	0.116312	0.0080916	7.49166e-47	0.00731012	0.0320659	0.819669	0.00194519	20	-0.055539	0.0701593	1.00734	0.945975	1.07268	1.007(0.946,1.073)
bph	ENSG00000008311	7	AASS	121750017	rs61298298	7	121784441	A	G	0.0775348	-0.00143331	0.00634209	0.8214	-0.457361	0.0136596	8.60755e-246	0.00313388	0.013867	0.821205	0.466926	20	-0.0240454	0.0303132	1.00314	0.976241	1.03078	1.003(0.976,1.031)
bph	ENSG00000100243	22	CYB5R3	43029710	rs60631826	22	43044572	A	G	0.112326	-0.00125101	0.00558486	0.8227	-0.462358	0.011758	0	0.00270571	0.0120793	0.82276	0.805252	20	-0.0209697	0.0263811	1.00271	0.979249	1.02673	1.003(0.979,1.027)
bph	ENSG00000111639	12	MRPL51	6602078	rs4764601	12	6611078	C	T	0.309145	-0.000915228	0.00417913	0.8269	-0.196189	0.00873785	1.20164e-111	0.00466503	0.0213025	0.826658	0.0700057	20	-0.0370879	0.0464179	1.00468	0.963591	1.04751	1.005(0.964,1.048)
bph	ENSG00000158042	11	MRPL17	6703322	rs4758117	11	6689064	T	C	0.167992	0.00110469	0.0050674	0.8272	-0.153093	0.0103068	6.59312e-50	-0.00721584	0.0331038	0.827447	0.557164	20	-0.0720993	0.0576676	0.99281	0.930439	1.05936	0.993(0.93,1.059)
bph	ENSG00000115657	2	ABCB6	220079101	rs6436128	2	220129038	C	T	0.0944334	0.00157861	0.00724134	0.8272	-0.0577675	0.0136283	2.2472e-05	-0.027327	0.125519	0.827653	0.526588	12	-0.273344	0.21869	0.973043	0.760831	1.24445	0.973(0.761,1.244)
bph	ENSG00000125445	17	MRPS7	73260104	rs7225349	17	73240009	G	A	0.202783	0.00116095	0.00539978	0.8297	-0.699071	0.0110109	0	-0.00166071	0.00772426	0.829768	0.0418315	20	-0.0168003	0.0134788	0.998341	0.98334	1.01357	0.998(0.983,1.014)
bph	ENSG00000177150	18	FAM210A	13695004	rs77564907	18	13781407	A	G	0.15507	0.0011444	0.00532278	0.8294	0.168319	0.0125154	3.12062e-41	0.00679899	0.0316272	0.829789	0.257295	20	-0.0551903	0.0687883	1.00682	0.946305	1.07121	1.007(0.946,1.071)
bph	ENSG00000148450	10	MSRB2	23397688	rs79562159	10	23361114	T	C	0.05666	-0.00148214	0.0069259	0.8303	-0.957174	0.0154161	0	0.00154846	0.00723582	0.830548	0.0619386	20	-0.0126337	0.0157307	1.00155	0.987446	1.01586	1.002(0.987,1.016)
bph	ENSG00000104823	19	ECH1	39314353	rs7248208	19	39318006	C	T	0.408549	-0.000793997	0.00371027	0.8309	-0.307219	0.0115896	7.79659e-155	0.00258447	0.0120773	0.830553	0.0272906	20	-0.021087	0.026256	1.00259	0.979134	1.0266	1.003(0.979,1.027)
bph	ENSG00000156467	8	UQCRB	97243005	rs112621423	8	97262762	G	A	0.362823	-0.000809654	0.00378343	0.8304	0.14779	0.00872966	2.72221e-64	-0.00547842	0.0256021	0.83056	0.558659	20	-0.0556585	0.0447017	0.994537	0.945862	1.04572	0.995(0.946,1.046)
bph	ENSG00000142168	21	SOD1	33036589	rs16988435	21	33058571	T	C	0.0576541	-0.00161749	0.00759383	0.8311	0.216032	0.0259243	7.86861e-17	-0.00748725	0.0351629	0.831381	0.735563	16	-0.0764065	0.061432	0.992541	0.92644	1.06336	0.993(0.926,1.063)
bph	ENSG00000159231	21	CBR3	37513037	rs4817775	21	37485062	C	A	0.429423	0.000798944	0.0037686	0.832	-0.61043	0.00726032	0	-0.00130882	0.00617371	0.832108	0.280976	20	-0.0134093	0.0107917	0.998692	0.98668	1.01085	0.999(0.987,1.011)
bph	ENSG00000143158	1	MPC2	167896122	rs203777	1	167876616	T	C	0.340954	0.000824629	0.00388976	0.8324	-0.0991542	0.00941492	6.17748e-26	-0.00831663	0.0392373	0.83214	0.788448	20	-0.0852217	0.0685885	0.991718	0.918309	1.071	0.992(0.918,1.071)
bph	ENSG00000143198	1	MGST3	165615565	rs4147594	1	165600606	T	C	0.452286	0.000779232	0.00369304	0.833	-0.80994	0.00710808	0	-0.000962086	0.00455966	0.832888	0.0413723	20	-0.00989902	0.00797485	0.999038	0.99015	1.00801	0.999(0.99,1.008)
bph	ENSG00000160194	21	NDUFV3	44314768	rs4148974	21	44323720	T	C	0.0755467	-0.00151172	0.00719865	0.8339	-0.854349	0.0165453	0	0.00176944	0.00842596	0.833669	0.442124	20	-0.0147454	0.0182843	1.00177	0.985363	1.01845	1.002(0.985,1.018)
bph	ENSG00000175193	3	PARL	183574947	rs7644746	3	183596184	T	C	0.451292	0.000768447	0.00369445	0.8351	-0.162919	0.00800995	5.7399e-92	-0.00471674	0.0226778	0.835237	0.188519	20	-0.0491652	0.0397317	0.995294	0.952024	1.04053	0.995(0.952,1.041)
bph	ENSG00000196177	10	ACADSB	124793161	rs3824685	10	124767832	G	T	0.17495	0.000997051	0.00479352	0.8348	-0.0921805	0.00994117	1.81661e-20	-0.0108163	0.0520145	0.83527	0.386547	17	-0.112765	0.0911321	0.989242	0.893361	1.09541	0.989(0.893,1.095)
bph	ENSG00000111666	12	CHPT1	102114321	rs2695284	12	102089318	G	A	0.394632	0.000775424	0.00374601	0.836	-0.649163	0.00720879	0	-0.0011945	0.00577054	0.83601	0.262674	20	-0.0125048	0.0101158	0.998806	0.987573	1.01017	0.999(0.988,1.01)
bph	ENSG00000133835	5	HSD17B4	118880516	rs13154090	5	118771423	G	A	0.0497018	0.00195276	0.0094336	0.8359	0.549886	0.0217737	1.00819e-140	0.0035512	0.0171561	0.836015	0.255713	20	-0.0300748	0.0371772	1.00356	0.970373	1.03788	1.004(0.97,1.038)
bph	ENSG00000124532	6	MRS2	24414481	rs12523750	6	24399680	A	G	0.309145	-0.000801555	0.0039681	0.8397	0.278613	0.00877355	2.62379e-221	-0.00287695	0.0142426	0.83992	0.209224	20	-0.0307924	0.0250385	0.997127	0.969677	1.02535	0.997(0.97,1.025)
bph	ENSG00000164830	8	OXR1	107523697	rs7834014	8	107774819	T	C	0.363817	-0.000797391	0.00398695	0.8418	-0.103377	0.00842392	1.28371e-34	0.00771345	0.0385724	0.841501	0.244366	20	-0.0678885	0.0833154	1.00774	0.934365	1.08688	1.008(0.934,1.087)
bph	ENSG00000125454	17	SLC25A19	73277332	rs10852759	17	73192415	C	T	0.240557	0.000950024	0.00475012	0.8413	0.105354	0.0104534	6.8838e-24	0.00901747	0.0450962	0.841511	0.285164	20	-0.0793711	0.097406	1.00906	0.923697	1.10231	1.009(0.924,1.102)
bph	ENSG00000111275	12	ALDH2	112226236	rs7969271	12	112156802	A	T	0.0894632	0.00125274	0.00632695	0.8432	0.450267	0.0131472	4.65469e-257	0.00278221	0.0140518	0.843048	0.0805393	20	-0.0247593	0.0303237	1.00279	0.975545	1.03079	1.003(0.976,1.031)
bph	ENSG00000170917	4	NUDT6	123828926	rs7683093	4	123818085	G	C	0.132207	0.00112257	0.0056983	0.8436	0.281864	0.0118737	1.44097e-124	0.00398265	0.0202172	0.843833	0.854159	20	-0.0356431	0.0436084	1.00399	0.964985	1.04457	1.004(0.965,1.045)
bph	ENSG00000014919	10	COX15	101481729	rs12779255	10	101358685	A	T	0.408549	-0.000730906	0.00374824	0.8454	-0.168908	0.00807587	3.89401e-97	0.00432724	0.0221919	0.8454	0.391901	20	-0.0391689	0.0478234	1.00434	0.961588	1.04899	1.004(0.962,1.049)
bph	ENSG00000104325	8	DECR1	91038976	rs17623400	8	91138237	T	C	0.0745527	-0.00154086	0.00798373	0.8471	-1.19954	0.0261742	0	0.00128454	0.0066557	0.84696	0.339884	10	-0.0117606	0.0143297	1.00129	0.988308	1.01443	1.001(0.988,1.014)
bph	ENSG00000146701	7	MDH2	75687097	rs71562406	7	75814216	A	G	0.054672	-0.00149158	0.00776862	0.8476	-0.203246	0.0321246	2.503e-10	0.00733877	0.0382404	0.847811	0.908989	20	-0.0676124	0.08229	1.00737	0.934623	1.08577	1.007(0.935,1.086)
bph	ENSG00000004142	17	POLDIP2	26679102	rs145923966	17	26706361	A	G	0.0795229	-0.00131505	0.00688509	0.8483	0.388687	0.0143576	2.11559e-161	-0.00338332	0.0177142	0.848529	0.539997	20	-0.0381032	0.0313365	0.996622	0.962614	1.03183	0.997(0.963,1.032)
bph	ENSG00000116221	1	MRPL37	54668158	rs11206306	1	54689765	G	C	0.125249	-0.00100417	0.00528509	0.8497	-0.30053	0.012231	2.56733e-133	0.00334131	0.0175864	0.849314	0.826263	20	-0.031128	0.0378107	1.00335	0.969351	1.03853	1.003(0.969,1.039)
bph	ENSG00000156928	7	MALSU1	23344853	rs274058	7	23391509	G	C	0.388668	0.0007078	0.00376489	0.8507	-0.13033	0.0157445	1.2547e-16	-0.00543082	0.0288948	0.850915	0.70027	20	-0.0620646	0.051203	0.994584	0.939822	1.05254	0.995(0.94,1.053)
bph	ENSG00000189043	7	NDUFA4	10975730	rs6953367	7	10957253	T	C	0.460239	-0.000692997	0.00370587	0.8516	0.05405	0.0079977	1.3972e-11	-0.0128214	0.0685899	0.851717	0.527178	20	-0.147258	0.121615	0.98726	0.863072	1.12932	0.987(0.863,1.129)
bph	ENSG00000073169	22	SELENOO	50647726	rs2272848	22	50646318	G	A	0.377734	-0.000692702	0.00382708	0.8562	-0.218876	0.010717	1.04021e-92	0.00316481	0.0174858	0.856373	0.842181	20	-0.0311074	0.037437	1.00317	0.969371	1.03815	1.003(0.969,1.038)
bph	ENSG00000262814	17	MRPL12	79672471	rs62077191	17	79678063	G	A	0.171968	-0.000931608	0.00514701	0.8565	-0.143212	0.0134051	1.2173e-26	0.00650509	0.0359449	0.856388	0.424998	20	-0.0639469	0.0769571	1.00653	0.938055	1.08	1.007(0.938,1.08)
bph	ENSG00000085760	2	MTIF2	55480107	rs10188143	2	55505372	C	T	0.0238569	-0.00237551	0.0131243	0.8563	-0.290804	0.0278058	1.341e-25	0.00816875	0.045138	0.856389	0.310597	17	-0.0803017	0.0966392	1.0082	0.922838	1.10146	1.008(0.923,1.101)
bph	ENSG00000133943	14	DGLUCY	91609326	rs41299205	14	91581272	C	T	0.0477137	0.00187221	0.0104593	0.8579	0.993084	0.0199448	0	0.00188525	0.0105322	0.857939	0.0904188	20	-0.0187579	0.0225284	1.00189	0.981417	1.02278	1.002(0.981,1.023)
bph	ENSG00000242485	1	MRPL20	1339990	rs2649599	1	1305493	A	G	0.184891	0.000784951	0.00440984	0.8589	0.286448	0.0135418	2.60035e-99	0.00274029	0.0153954	0.858728	0.292115	20	-0.0274347	0.0329153	1.00274	0.972938	1.03346	1.003(0.973,1.033)
bph	ENSG00000267855	19	NDUFA7	8379885	rs561	19	8376431	A	G	0.185885	-0.000834238	0.00471321	0.8598	-0.372254	0.0131767	1.38755e-175	0.00224105	0.0126615	0.859511	0.51954	20	-0.0225755	0.0270576	1.00224	0.977677	1.02743	1.002(0.978,1.027)
bph	ENSG00000155463	14	OXA1L	23238369	rs11157756	14	23173797	G	A	0.521869	-0.000650358	0.00369522	0.8602	-0.12377	0.0118023	9.91255e-26	0.00525456	0.0298597	0.860313	0.940534	20	-0.0532705	0.0637796	1.00527	0.948124	1.06586	1.005(0.948,1.066)
bph	ENSG00000171421	5	MRPL36	1799990	rs11953620	5	1818630	C	T	0.356859	0.000666862	0.00383254	0.8623	0.588166	0.0168424	3.47076e-267	0.0011338	0.00651617	0.861867	0.0780041	20	-0.0116379	0.0139055	1.00113	0.98843	1.014	1.001(0.988,1.014)
bph	ENSG00000144559	3	TAMM41	11860154	rs6442289	3	11850367	T	G	0.415507	0.000636818	0.00372408	0.8641	-0.62215	0.014094	0	-0.00102358	0.00598587	0.864225	0.368871	20	-0.0127559	0.0107087	0.998977	0.987325	1.01077	0.999(0.987,1.011)
bph	ENSG00000084090	2	STARD7	96862580	rs2462774	2	96680179	G	A	0.294235	-0.000676844	0.00395815	0.8641	0.0595101	0.0105365	1.6233e-08	-0.0113736	0.0665428	0.864285	0.639395	20	-0.141797	0.11905	0.988691	0.867797	1.12643	0.989(0.868,1.126)
bph	ENSG00000148175	9	STOM	124116943	rs3747847	9	124111628	C	A	0.0119284	-0.00184236	0.0109664	0.8668	-0.914784	0.0337004	2.93229e-162	0.00201399	0.0119882	0.866586	0.18161	19	-0.0214829	0.0255109	1.00202	0.978746	1.02584	1.002(0.979,1.026)
bph	ENSG00000132463	4	GRSF1	71693580	rs6814981	4	71691743	C	T	0.0188867	0.002044	0.0122395	0.8671	-0.166778	0.0270612	7.13801e-10	-0.0122558	0.0734149	0.867418	0.726525	9	-0.156149	0.131637	0.987819	0.855432	1.14069	0.988(0.855,1.141)
bph	ENSG00000158864	1	NDUFS2	161175539	rs4379692	1	161186313	T	C	0.319085	-0.000670103	0.00406123	0.8691	-0.225171	0.00863498	6.71877e-150	0.00297598	0.0180366	0.868947	0.253295	20	-0.0323758	0.0383277	1.00298	0.968143	1.03907	1.003(0.968,1.039)
bph	ENSG00000101546	18	RBFA	77800377	rs3744872	18	77805856	C	A	0.316103	-0.000629453	0.00383813	0.8698	0.179251	0.00917295	4.90176e-85	-0.00351158	0.0214129	0.869736	0.936019	20	-0.0454809	0.0384577	0.996495	0.955538	1.03921	0.996(0.956,1.039)
bph	ENSG00000162377	1	COA7	53158273	rs657065	1	53151249	T	G	0.363817	-0.00062259	0.00386702	0.8718	0.215749	0.00923008	7.74927e-121	-0.00288571	0.0179241	0.872096	0.713208	20	-0.0380169	0.0322455	0.997118	0.962697	1.03277	0.997(0.963,1.033)
bph	ENSG00000183172	22	SMDT1	42497900	rs4147638	22	42487900	A	G	0.33499	0.000619331	0.00387082	0.8728	-0.800966	0.00779859	0	-0.00077323	0.00483269	0.872881	0.993363	20	-0.0102453	0.00869884	0.999227	0.989807	1.00874	0.999(0.99,1.009)
bph	ENSG00000178694	3	NSUN3	93814574	rs116047532	3	93519760	G	A	0.0387674	-0.00153173	0.00975625	0.8752	0.153957	0.0230613	2.4555e-11	-0.00994905	0.0633873	0.875279	0.903482	15	-0.134188	0.11429	0.9901	0.874426	1.12108	0.99(0.874,1.121)
bph	ENSG00000135070	9	ISCA1	88888568	rs2147063	9	88890116	A	G	0.369781	-0.000581533	0.00380087	0.8783	0.616946	0.015544	0	-0.000942601	0.00616083	0.878399	0.0487874	20	-0.0130178	0.0111326	0.999058	0.987067	1.01119	0.999(0.987,1.011)
bph	ENSG00000131473	17	ACLY	40054978	rs34200091	17	40014216	A	G	0.161034	-0.000698851	0.00462816	0.88	-0.195424	0.0108784	3.70265e-72	0.00357608	0.0236835	0.87998	0.647046	20	-0.0428436	0.0499957	1.00358	0.958061	1.05127	1.004(0.958,1.051)
bph	ENSG00000165644	10	COMTD1	76994757	rs79232706	10	76962774	A	C	0.0506958	-0.00135926	0.00906175	0.8805	0.630461	0.0173128	2.39374e-290	-0.00215598	0.0143733	0.880766	0.602741	20	-0.0303276	0.0260157	0.997846	0.970128	1.02636	0.998(0.97,1.026)
bph	ENSG00000181924	11	COA4	73585872	rs115454950	11	73581333	A	G	0.0337972	0.00177742	0.0118494	0.8808	-0.238641	0.0298287	1.2402e-15	-0.00744807	0.0496625	0.880785	0.828432	20	-0.104787	0.0898904	0.99258	0.900517	1.09405	0.993(0.901,1.094)
bph	ENSG00000165526	11	RPUSD4	126076790	rs630956	11	126078600	A	C	0.197813	-0.000648945	0.00435534	0.8815	-0.523821	0.00950582	0	0.00123887	0.00831458	0.881554	0.58736	20	-0.0150577	0.0175354	1.00124	0.985055	1.01769	1.001(0.985,1.018)
bph	ENSG00000150768	11	DLAT	111915326	rs10891299	11	111787962	T	G	0.314115	-0.00056574	0.00379691	0.8812	-0.0458447	0.00827642	3.0386e-08	0.0123403	0.0828511	0.881596	0.938512	20	-0.150048	0.174728	1.01242	0.860667	1.19092	1.012(0.861,1.191)
bph	ENSG00000141447	18	OSBPL1A	21859926	rs10775505	18	21743491	C	T	0.389662	-0.000551147	0.0037493	0.8834	0.270643	0.00813747	1.52306e-242	-0.00203644	0.0138535	0.883133	0.415971	20	-0.0291893	0.0251164	0.997966	0.971233	1.02543	0.998(0.971,1.025)
bph	ENSG00000169972	1	PUSL1	1245502	rs3889966	1	1279428	A	G	0.101392	-0.000808776	0.00553956	0.884	-0.25264	0.0165345	1.04578e-52	0.0032013	0.0219277	0.883927	0.280931	20	-0.039777	0.0461796	1.00321	0.961004	1.04726	1.003(0.961,1.047)
bph	ENSG00000119431	9	HDHD3	116137489	rs3747816	9	116138013	T	C	0.180915	0.000740746	0.00510859	0.8846	-0.598343	0.0105473	0	-0.001238	0.00853793	0.884711	0.402445	17	-0.0179723	0.0154963	0.998763	0.982188	1.01562	0.999(0.982,1.016)
bph	ENSG00000183569	22	SERHL2	42960005	rs137112	22	43009759	T	C	0.32505	-0.000564369	0.00391923	0.8854	-0.257271	0.0153571	5.42041e-63	0.00219368	0.0152344	0.885505	0.0592428	20	-0.0276657	0.0320531	1.0022	0.972713	1.03257	1.002(0.973,1.033)
bph	ENSG00000050393	6	MCUR1	13802910	rs6903075	6	13844363	C	A	0.318091	-0.000554226	0.0038757	0.8861	-0.0494973	0.00923044	8.21229e-08	0.0111971	0.0783291	0.88633	0.637433	9	-0.142328	0.164722	1.01126	0.867337	1.17907	1.011(0.867,1.179)
bph	ENSG00000076248	12	UNG	109542088	rs34263	12	109552849	G	A	0.193837	-0.000640374	0.00450967	0.8871	-0.533526	0.0093422	0	0.00120027	0.00845262	0.88708	0.292714	20	-0.0153669	0.0177674	1.0012	0.984751	1.01793	1.001(0.985,1.018)
bph	ENSG00000143374	1	TARS2	150469982	rs7512552	1	150265704	C	T	0.550696	0.000520684	0.00369279	0.8879	0.0868583	0.00793343	6.76316e-28	0.00599463	0.0425186	0.887879	0.216661	20	-0.0773418	0.0893311	1.00601	0.925573	1.09344	1.006(0.926,1.093)
bph	ENSG00000117054	1	ACADM	76221648	rs17587071	1	76225083	C	A	0.305169	0.000572752	0.00409108	0.889	0.360913	0.00868509	0	0.00158695	0.0113355	0.888661	0.331638	16	-0.0206306	0.0238045	1.00159	0.979581	1.02409	1.002(0.98,1.024)
bph	ENSG00000177192	12	PUS1	132421075	rs7312854	12	132353460	C	T	0.255467	-0.00056975	0.00409892	0.8894	0.0608969	0.0106534	1.0893e-08	-0.00935598	0.0673291	0.889483	0.407892	20	-0.141321	0.122609	0.990688	0.868211	1.13044	0.991(0.868,1.13)
bph	ENSG00000066926	18	FECH	55234759	rs1062010	18	55215573	C	A	0.173956	-0.000710961	0.0051895	0.8908	0.595363	0.0107908	0	-0.00119416	0.00871655	0.891031	0.151225	20	-0.0182786	0.0158903	0.998807	0.981887	1.01602	0.999(0.982,1.016)
bph	ENSG00000166855	15	CLPX	65459118	rs1961279	15	65554740	A	G	0.44334	-0.000504976	0.00371306	0.892	-0.0661535	0.00798512	1.1851e-16	0.0076334	0.0561355	0.891836	0.983502	20	-0.102392	0.117659	1.00766	0.902675	1.12486	1.008(0.903,1.125)
bph	ENSG00000215845	1	TSTD1	161008100	rs1556259	1	161014649	G	A	0.132207	-0.000712401	0.00531643	0.8934	-0.494285	0.0132555	2.46492e-304	0.00144128	0.0107559	0.893403	0.64083	20	-0.0196403	0.0225228	1.00144	0.980551	1.02278	1.001(0.981,1.023)
bph	ENSG00000182768	15	NGRN	90812677	rs28455720	15	90790555	C	G	0.178926	0.000709419	0.00533398	0.8939	-0.0960693	0.011411	3.79708e-17	-0.00738445	0.0555291	0.894207	0.0934109	20	-0.116221	0.101453	0.992643	0.890278	1.10678	0.993(0.89,1.107)
bph	ENSG00000135002	9	RFK	79004933	rs13294840	9	79065075	T	C	0.185885	-0.00066838	0.00506348	0.8946	0.121009	0.0105771	2.62069e-30	-0.00552341	0.0418468	0.894991	0.500053	20	-0.0875431	0.0764963	0.994492	0.916179	1.0795	0.994(0.916,1.079)
bph	ENSG00000107819	10	SFXN3	102795994	rs11597056	10	102791911	A	C	0.217694	-0.0006003	0.00461769	0.8969	0.258114	0.0120663	1.60659e-101	-0.00232572	0.0178905	0.896568	0.0097492	20	-0.0373911	0.0327397	0.997677	0.963299	1.03328	0.998(0.963,1.033)
bph	ENSG00000136521	3	NDUFB5	179333956	rs6778219	3	179327958	G	A	0.471173	0.000481247	0.0037019	0.8964	0.160278	0.00797784	8.95368e-90	0.00300258	0.0230972	0.896569	0.632219	20	-0.0422679	0.0482731	1.00301	0.958613	1.04946	1.003(0.959,1.049)
bph	ENSG00000132300	2	PTCD3	86351292	rs62148507	2	86974689	G	A	0.0467197	0.00104835	0.00812677	0.8977	0.0960166	0.0212079	5.97141e-06	0.0109185	0.0846736	0.897399	0.0829159	7	-0.155042	0.176879	1.01098	0.856379	1.19349	1.011(0.856,1.193)
bph	ENSG00000125648	19	SLC25A23	6450652	rs10404423	19	6461011	C	G	0.469185	-0.000472675	0.00369277	0.898	-0.2603	0.0130527	1.7519e-88	0.00181588	0.0141869	0.898151	0.538547	16	-0.0259904	0.0296222	1.00182	0.974344	1.03007	1.002(0.974,1.03)
bph	ENSG00000146085	6	MMUT	49414488	rs75778339	6	49442525	A	C	0.333002	-0.000484285	0.00381327	0.8989	0.652261	0.00809818	0	-0.000742471	0.00584624	0.898941	0.148034	20	-0.0122011	0.0107162	0.999258	0.987873	1.01077	0.999(0.988,1.011)
bph	ENSG00000177370	17	TIMM22	902882	rs2586304	17	910636	A	G	0.246521	0.000533896	0.00423727	0.8995	0.444139	0.0104528	0	0.00120209	0.00954045	0.899732	0.072689	20	-0.0174972	0.0199014	1.0012	0.982655	1.0201	1.001(0.983,1.02)
bph	ENSG00000167969	16	ECI1	2295848	rs55650311	16	2301269	T	C	0.161034	0.000595938	0.00480595	0.9011	-0.568887	0.0267246	1.49818e-100	-0.00104755	0.00844813	0.901317	0.641321	20	-0.0176059	0.0155108	0.998953	0.982548	1.01563	0.999(0.983,1.016)
bph	ENSG00000155287	10	SLC25A28	101375324	rs2052318	10	101381519	T	C	0.471173	-0.000456444	0.00371093	0.9021	0.129616	0.00793167	4.9925e-60	-0.0035215	0.0286309	0.90211	0.528052	20	-0.0596381	0.0525951	0.996485	0.942105	1.054	0.996(0.942,1.054)
bph	ENSG00000061794	12	MRPS35	27886467	rs1127787	12	27867727	A	G	0.172962	0.000607931	0.00506609	0.9044	-0.235118	0.0118354	8.07815e-88	-0.00258564	0.0215474	0.904485	0.0905808	20	-0.0448185	0.0396473	0.997418	0.956171	1.04044	0.997(0.956,1.04)
bph	ENSG00000139531	12	SUOX	56395694	rs1873914	12	56379427	C	G	0.390656	0.000444061	0.00376323	0.9062	-0.336612	0.00796648	0	-0.00131921	0.0111798	0.906068	0.576747	20	-0.0232316	0.0205932	0.998682	0.977036	1.02081	0.999(0.977,1.021)
bph	ENSG00000196683	7	TOMM7	22857360	rs10276099	7	22862950	A	G	0.331014	-0.000440074	0.0038603	0.9091	-0.433943	0.0080263	0	0.00101413	0.0088959	0.909238	0.749256	20	-0.0164218	0.0184501	1.00101	0.983712	1.01862	1.001(0.984,1.019)
bph	ENSG00000213221	9	DNLZ	139256086	rs12235378	9	139298653	A	G	0.0377734	-0.00110369	0.00968152	0.9096	1.0056	0.0208379	0	-0.00109755	0.00962765	0.909238	0.119903	20	-0.0199677	0.0177726	0.998903	0.98023	1.01793	0.999(0.98,1.018)
bph	ENSG00000137767	15	SQOR	45953419	rs11637892	15	45925870	C	A	0.196819	-0.00054356	0.00476807	0.9089	0.363821	0.0144729	1.91187e-139	-0.00149403	0.0131057	0.909239	0.978507	20	-0.0271812	0.0241931	0.998507	0.973185	1.02449	0.999(0.973,1.024)
bph	ENSG00000164978	9	NUDT2	34336606	rs7039222	9	34332740	G	A	0.141153	0.000564168	0.00499264	0.9103	0.96589	0.00976429	0	0.000584092	0.00516896	0.910031	0.709002	20	-0.00954707	0.0107153	1.00058	0.990498	1.01077	1.001(0.99,1.011)
bph	ENSG00000070501	8	POLB	42212649	rs2272733	8	42157902	T	C	0.124254	-0.000598092	0.00529285	0.9096	-0.249559	0.0118075	3.74389e-99	0.0023966	0.0212092	0.910032	0.418022	20	-0.0391734	0.0439666	1.0024	0.961584	1.04495	1.002(0.962,1.045)
bph	ENSG00000112651	6	MRPL2	43024655	rs9462853	6	42910666	C	T	0.281312	-0.000468591	0.00433881	0.914	0.204705	0.00901626	4.09028e-114	-0.0022891	0.0211956	0.913997	0.0295414	20	-0.0438325	0.0392543	0.997714	0.957114	1.04003	0.998(0.957,1.04)
bph	ENSG00000103356	16	EARS2	23551193	rs394908	16	23463305	G	C	0.161034	0.000507797	0.00470182	0.9139	-0.183227	0.0112672	1.83641e-59	-0.00277141	0.0256618	0.913998	0.898845	20	-0.0530685	0.0475257	0.997232	0.948315	1.04867	0.997(0.948,1.049)
bph	ENSG00000174840	3	PDE12	57544843	rs13076213	3	57576138	A	G	0.472167	-0.000396359	0.00370429	0.915	0.120762	0.00878503	5.35271e-43	-0.00328214	0.0306751	0.914792	0.176037	20	-0.0634053	0.0568411	0.996723	0.938563	1.05849	0.997(0.939,1.058)
bph	ENSG00000137133	9	HINT2	35814154	rs3808865	9	35815465	C	T	0.114314	0.000579226	0.00541332	0.9147	-0.0666228	0.0145535	4.6989e-06	-0.0086941	0.0812755	0.914812	0.0450039	6	-0.167994	0.150606	0.991344	0.845359	1.16254	0.991(0.845,1.163)
bph	ENSG00000030110	6	BAK1	33544174	rs210143	6	33546930	T	C	0.27336	0.000430711	0.00422265	0.919	0.668346	0.0121344	0	0.000644442	0.00631807	0.918757	0.167479	20	-0.011739	0.0130279	1.00064	0.98833	1.01311	1.001(0.988,1.013)
bph	ENSG00000110955	12	ATP5F1B	57035878	rs12296335	12	56991383	C	T	0.0129225	-0.00160161	0.0161778	0.9212	0.160895	0.035236	4.96641e-06	-0.00995437	0.100573	0.921157	0.831753	8	-0.207077	0.187169	0.990095	0.812957	1.20583	0.99(0.813,1.206)
bph	ENSG00000181061	3	HIGD1A	42822346	rs73087348	3	42811571	T	C	0.214712	-0.000421243	0.00429839	0.9221	-0.113239	0.0103247	5.45841e-28	0.00371993	0.03796	0.921935	0.066939	20	-0.0706817	0.0781215	1.00373	0.931758	1.08125	1.004(0.932,1.081)
bph	ENSG00000100347	22	SAMM50	44378856	rs62228002	22	44356480	T	G	0.130219	-0.000496509	0.00533881	0.9261	-0.844527	0.0112611	0	0.000587914	0.00632166	0.925904	0.129293	20	-0.0118025	0.0129784	1.00059	0.988267	1.01306	1.001(0.988,1.013)
bph	ENSG00000172590	14	MRPL52	23301667	rs1135641	14	23299135	G	T	0.487078	0.000339767	0.00369312	0.927	0.459568	0.00831296	0	0.000739318	0.00803607	0.926698	0.507531	20	-0.0150114	0.01649	1.00074	0.985101	1.01663	1.001(0.985,1.017)
bph	ENSG00000176171	10	BNIP3	133788506	rs11146255	10	133730529	A	G	0.247515	0.000398532	0.00437947	0.9279	0.276716	0.0335788	1.7106e-16	0.00144022	0.0158276	0.927497	0.97357	8	-0.0295819	0.0324623	1.00144	0.970851	1.03299	1.001(0.971,1.033)
bph	ENSG00000135537	6	AFG1L	108732048	rs111228463	6	108854524	T	G	0.0347913	-0.00104645	0.0117578	0.9288	0.1383	0.0213927	1.0143e-10	-0.0075665	0.085025	0.929089	0.330496	20	-0.174215	0.159082	0.992462	0.840116	1.17243	0.992(0.84,1.172)
bph	ENSG00000128311	22	TST	37411290	rs7290003	22	37408829	A	G	0.2833	-0.000368697	0.00418974	0.9295	0.230357	0.00886198	5.81953e-149	-0.00160055	0.0181882	0.929877	0.155661	20	-0.0372494	0.0340483	0.998401	0.963436	1.03463	0.998(0.963,1.035)
bph	ENSG00000171865	2	RNASEH1	3599294	rs12987176	2	3599463	A	G	0.204771	-0.000391606	0.00450122	0.9303	-0.096191	0.0103607	1.6293e-20	0.00407113	0.0467967	0.930674	0.167102	20	-0.0876504	0.0957927	1.00408	0.916081	1.10053	1.004(0.916,1.101)
bph	ENSG00000165688	9	PMPCA	139311661	rs3812584	9	139312719	C	T	0.4334	0.000314397	0.00369878	0.9321	0.050069	0.00798422	3.5874e-10	0.00627927	0.0738805	0.932268	0.0201641	20	-0.138527	0.151085	1.0063	0.87064	1.1631	1.006(0.871,1.163)
bph	ENSG00000110536	11	PTPMT1	47590997	rs7107356	11	47676170	A	G	0.503976	-0.000311668	0.00371034	0.9329	-0.094715	0.00873754	2.2247e-27	0.00329059	0.0391749	0.933058	0.64582	20	-0.0734922	0.0800734	1.0033	0.929143	1.08337	1.003(0.929,1.083)
bph	ENSG00000162910	1	MRPL55	228295696	rs849749	1	228296745	C	T	0.299205	0.000332954	0.00406042	0.9348	-0.176663	0.00856556	1.64411e-94	-0.00188469	0.0229842	0.934647	0.134055	20	-0.0469337	0.0431643	0.998117	0.954151	1.04411	0.998(0.954,1.044)
bph	ENSG00000108387	17	SEPTIN4	56607895	rs72628394	17	57121313	T	C	0.384692	-0.00030876	0.00381185	0.9358	0.161622	0.00812589	4.98732e-88	-0.00191038	0.0235851	0.935442	0.0987097	20	-0.0481372	0.0443164	0.998091	0.953003	1.04531	0.998(0.953,1.045)
bph	ENSG00000204316	17	MRPL38	73900311	rs113389394	17	73953469	A	G	0.0168986	0.000857571	0.0105873	0.9355	-0.35857	0.0260607	4.49701e-43	-0.00239164	0.029527	0.935443	0.103597	20	-0.0602646	0.0554813	0.997611	0.941515	1.05705	0.998(0.942,1.057)
bph	ENSG00000125656	19	CLPP	6365191	rs61354472	19	6346866	T	G	0.026839	-0.000898319	0.0113711	0.9369	0.630672	0.0257211	9.1296e-133	-0.00142438	0.0180303	0.937033	0.205365	20	-0.0367638	0.033915	0.998577	0.963904	1.0345	0.999(0.964,1.034)
bph	ENSG00000160471	19	COX6B2	55863428	rs12461665	19	55865350	G	A	0.463221	0.000291776	0.00374072	0.9379	-0.0946239	0.00966319	1.2162e-22	-0.00308354	0.0395338	0.93783	0.0238614	19	-0.0805698	0.0744027	0.996921	0.922591	1.07724	0.997(0.923,1.077)
bph	ENSG00000141378	17	PTRH2	57768492	rs35411539	17	57782157	C	T	0.115308	-0.000470372	0.00610873	0.9387	-0.162944	0.0136895	1.1444e-32	0.00288672	0.0374906	0.938625	0.783039	20	-0.0705949	0.0763683	1.00289	0.931839	1.07936	1.003(0.932,1.079)
bph	ENSG00000176410	7	DNAJC30	73097192	rs111602115	7	73103410	C	T	0.0328032	-0.000734863	0.00966924	0.9396	0.506016	0.0337254	6.91246e-51	-0.00145225	0.0191088	0.93942	0.403804	20	-0.0389055	0.036001	0.998549	0.961842	1.03666	0.999(0.962,1.037)
bph	ENSG00000117305	1	HMGCL	24146742	rs11714	1	24128467	C	T	0.0765408	0.000567862	0.00757149	0.94	0.326631	0.0142518	3.03162e-116	0.00173854	0.0231807	0.940215	0.220666	20	-0.0436956	0.0471727	1.00174	0.957245	1.0483	1.002(0.957,1.048)
bph	ENSG00000167815	19	PRDX2	12910164	rs897804	19	12876964	C	G	0.439364	-0.000284341	0.00379121	0.9406	0.235476	0.00955092	3.26881e-134	-0.00120751	0.0161003	0.940215	0.532169	20	-0.0327641	0.0303491	0.998793	0.967767	1.03081	0.999(0.968,1.031)
bph	ENSG00000055950	10	MRPL43	102738243	rs11190773	10	102722428	C	G	0.183897	0.000343164	0.00470088	0.9415	-0.445281	0.00969298	0	-0.000770669	0.0105571	0.941806	0.482408	20	-0.0214626	0.0199212	0.99923	0.978766	1.02012	0.999(0.979,1.02)
bph	ENSG00000117640	1	MTFR1L	26152281	rs113271100	1	26183934	G	T	0.22664	0.000315753	0.00438545	0.9422	0.100457	0.013248	3.3818e-14	0.00314316	0.0436569	0.942604	0.30255	20	-0.0824244	0.0887107	1.00315	0.920881	1.09276	1.003(0.921,1.093)
bph	ENSG00000122873	10	CISD1	60039082	rs1339586	10	60017646	C	T	0.209742	-0.000314381	0.00442791	0.9436	-0.874325	0.00832902	0	0.00035957	0.00506437	0.943398	0.611326	20	-0.0095666	0.0102857	1.00036	0.990479	1.01034	1(0.99,1.01)
bph	ENSG00000163528	3	CHCHD4	14159975	rs9856296	3	14155453	C	T	0.248509	-0.000288145	0.00405838	0.9438	-0.0799847	0.0130527	8.9102e-10	0.0036025	0.0507429	0.943402	0.971174	20	-0.0958536	0.103059	1.00361	0.908597	1.10856	1.004(0.909,1.109)
bph	ENSG00000258429	16	PDF	69363511	rs3759979	16	69372927	C	T	0.285288	-0.00028231	0.00403299	0.9439	-0.188194	0.00991634	2.5829e-80	0.0015001	0.0214301	0.944194	0.0510217	20	-0.0405029	0.0435031	1.0015	0.960306	1.04446	1.002(0.96,1.044)
bph	ENSG00000122335	6	SERAC1	158559924	rs13206168	6	158599688	A	G	0.430417	-0.000254817	0.00374732	0.9461	0.377955	0.00780123	0	-0.000674201	0.00991473	0.945786	0.972365	20	-0.0201071	0.0187587	0.999326	0.980094	1.01894	0.999(0.98,1.019)
bph	ENSG00000119421	9	NDUFA8	124908421	rs77945901	9	124908349	T	C	0.05666	-0.000539773	0.00793784	0.9455	0.345589	0.0178075	6.73468e-84	-0.00156189	0.0229691	0.945786	0.634988	20	-0.0465813	0.0434575	0.998439	0.954487	1.04442	0.998(0.954,1.044)
bph	ENSG00000146282	6	RARS2	88261908	rs113693586	6	88251315	A	G	0.389662	0.000252136	0.00376323	0.9462	-0.150381	0.00809844	5.70484e-77	-0.00167664	0.0250247	0.946582	0.912017	20	-0.0507251	0.0473718	0.998325	0.95054	1.04851	0.998(0.951,1.049)
bph	ENSG00000113790	3	EHHADH	184954095	rs7429119	3	185001311	T	C	0.16004	0.00032398	0.00506218	0.9492	-0.279253	0.0106752	7.78536e-151	-0.00116017	0.0181276	0.94897	0.374895	20	-0.0366903	0.0343699	0.998841	0.963975	1.03497	0.999(0.964,1.035)
bph	ENSG00000073578	5	SDHA	237585	rs35947614	5	224397	G	A	0.143141	-0.000320421	0.00516808	0.9506	0.177101	0.0125346	2.5169e-45	-0.00180925	0.0291818	0.950563	0.927732	20	-0.0590056	0.0553871	0.998192	0.942702	1.05695	0.998(0.943,1.057)
bph	ENSG00000213463	14	SYNJ2BP	70860963	rs61979512	14	70745723	T	G	0.0626243	0.000451732	0.00740545	0.9513	-0.142404	0.0157009	1.19239e-19	-0.00317218	0.0520042	0.95136	0.885587	20	-0.1051	0.0987561	0.996833	0.900234	1.1038	0.997(0.9,1.104)
bph	ENSG00000198130	2	HIBCH	191131690	rs291460	2	191181585	G	A	0.40159	0.00022262	0.00377322	0.9528	-0.415124	0.00780058	0	-0.000536273	0.00908939	0.952952	0.390004	20	-0.0183515	0.0172789	0.999464	0.981816	1.01743	0.999(0.982,1.017)
bph	ENSG00000139180	12	NDUFA9	4756282	rs2270134	12	4758788	A	G	0.456262	-0.000218597	0.00376892	0.9534	0.154529	0.0118033	3.65849e-39	-0.0014146	0.0243899	0.953749	0.0408353	20	-0.0492188	0.0463896	0.998586	0.951973	1.04748	0.999(0.952,1.047)
bph	ENSG00000132313	2	MRPL35	86433748	rs13353	2	86437898	C	T	0.0755467	-0.000448205	0.00800366	0.9557	0.610989	0.0159946	0	-0.000733573	0.0130995	0.955342	0.166707	20	-0.0264086	0.0249414	0.999267	0.973937	1.02526	0.999(0.974,1.025)
bph	ENSG00000107815	10	TWNK	102750641	rs4919511	10	102752745	A	G	0.182903	0.000261023	0.00466113	0.9552	-0.13469	0.00982189	8.46398e-43	-0.00193796	0.0346068	0.955342	0.678501	20	-0.0697673	0.0658914	0.998064	0.932611	1.06811	0.998(0.933,1.068)
bph	ENSG00000175567	11	UCP2	73690032	rs643064	11	73684715	T	C	0.133201	0.000283085	0.00514701	0.9564	0.583099	0.0107345	0	0.000485485	0.008827	0.956139	0.701933	20	-0.0168154	0.0177864	1.00049	0.983325	1.01795	1(0.983,1.018)
bph	ENSG00000130204	19	TOMM40	45400386	rs71352239	19	45429543	T	C	0.301193	-0.00021858	0.00397418	0.9559	-0.0736173	0.014214	2.2284e-07	0.00296913	0.0539873	0.956141	0.934976	8	-0.102846	0.108784	1.00297	0.902266	1.11492	1.003(0.902,1.115)
bph	ENSG00000164398	5	ACSL6	131245309	rs253947	5	131330515	C	T	0.233598	-0.000241322	0.00446893	0.9573	0.175383	0.00990296	3.49833e-70	-0.00137597	0.025481	0.956935	0.208965	20	-0.0513187	0.0485668	0.998625	0.949976	1.04977	0.999(0.95,1.05)
bph	ENSG00000134056	5	MRPS36	68519771	rs6450023	5	68526063	C	T	0.210736	0.00024319	0.00450352	0.9573	0.0613274	0.0097197	2.7976e-10	0.00396544	0.0734367	0.956937	0.0611974	20	-0.13997	0.147901	1.00397	0.869384	1.1594	1.004(0.869,1.159)
bph	ENSG00000103254	16	ANTKMT	771591	rs12448432	16	778820	A	G	0.237575	0.000220089	0.00415263	0.9581	0.291477	0.0110865	2.4242e-152	0.000755082	0.0142469	0.957732	0.566406	20	-0.0271688	0.028679	1.00076	0.973197	1.02909	1.001(0.973,1.029)
bph	ENSG00000111843	6	TMEM14C	10727255	rs1045911	6	10723449	C	A	0.135189	-0.000294281	0.00577022	0.9591	0.578824	0.0130422	0	-0.000508412	0.00996888	0.959326	0.979426	20	-0.0200474	0.0190306	0.999492	0.980152	1.01921	0.999(0.98,1.019)
bph	ENSG00000136897	9	MRPL50	104155405	rs7847420	9	104150137	C	T	0.122266	-0.000252957	0.00495993	0.9595	-0.305091	0.0111701	2.95648e-164	0.000829119	0.0162573	0.959326	0.702884	20	-0.0310352	0.0326934	1.00083	0.969441	1.03323	1.001(0.969,1.033)
bph	ENSG00000174606	1	ANGEL2	213177346	rs1045868	1	213168190	G	C	0.353877	0.000188269	0.00384223	0.9611	0.35659	0.00800935	0	0.000527971	0.0107749	0.960919	0.146842	20	-0.0205908	0.0216468	1.00053	0.97962	1.02188	1.001(0.98,1.022)
bph	ENSG00000184903	7	IMMP2L	110752841	rs37759	7	110934682	T	C	0.508946	-0.000174206	0.0037065	0.9623	0.562452	0.00843439	0	-0.000309725	0.0065899	0.962513	0.274422	20	-0.0132259	0.0126065	0.99969	0.986861	1.01269	1(0.987,1.013)
bph	ENSG00000005469	7	CROT	87002054	rs34110100	7	86785942	G	A	0.0218688	-0.000581381	0.0123698	0.9628	-0.510144	0.0236121	1.60492e-103	0.00113964	0.0242477	0.962513	0.496999	20	-0.0463859	0.0486651	1.00114	0.954674	1.04987	1.001(0.955,1.05)
bph	ENSG00000165283	9	STOML2	35101521	rs586017	9	35100569	A	G	0.219682	0.000176259	0.00429899	0.9671	0.0812394	0.0100611	6.76979e-16	0.00216962	0.0529182	0.967296	0.201837	20	-0.10155	0.105889	1.00217	0.903436	1.1117	1.002(0.903,1.112)
bph	ENSG00000141391	18	PRELID3A	12420066	rs10164125	18	12410278	G	C	0.17992	-0.000214136	0.00535339	0.9683	0.156657	0.0116922	6.17806e-41	-0.00136691	0.0341729	0.968093	0.443789	20	-0.0683458	0.065612	0.998634	0.933937	1.06781	0.999(0.934,1.068)
bph	ENSG00000116771	1	AGMAT	15905226	rs74054785	1	15910553	T	G	0.0755467	0.000245238	0.00628816	0.9689	0.117081	0.0137804	1.959e-17	0.0020946	0.0537082	0.968891	0.457316	20	-0.103173	0.107363	1.0021	0.90197	1.11334	1.002(0.902,1.113)
bph	ENSG00000114735	3	HEMK1	50614474	rs2232245	3	50606807	A	G	0.124254	0.000202012	0.00594153	0.9732	-0.215387	0.0123763	7.80206e-68	-0.000937904	0.0275855	0.972877	0.718337	20	-0.0550055	0.0531297	0.999063	0.94648	1.05457	0.999(0.946,1.055)
bph	ENSG00000099624	19	ATP5F1D	1243286	rs12983363	19	1241087	C	G	0.256461	0.000147455	0.00433692	0.9725	-0.32457	0.0117312	1.72845e-168	-0.00045431	0.0133621	0.972877	0.416158	20	-0.026644	0.0257354	0.999546	0.973708	1.02607	1(0.974,1.026)
bph	ENSG00000115944	2	COX7A2L	42578418	rs1981664	2	42577170	A	G	0.410537	-0.000116403	0.00375493	0.9756	0.36114	0.00860332	0	-0.000322321	0.0103974	0.97527	0.276503	20	-0.0207012	0.0200566	0.999678	0.979512	1.02026	1(0.98,1.02)
bph	ENSG00000120832	12	MTERF2	107376006	rs78419249	12	107370590	A	G	0.0318091	0.000326203	0.0105227	0.9752	-0.320804	0.0252781	6.63336e-37	-0.00101683	0.032801	0.97527	0.787063	20	-0.0653068	0.0632731	0.998984	0.93678	1.06532	0.999(0.937,1.065)
bph	ENSG00000156990	3	RPUSD3	9882909	rs71314367	3	9888113	T	C	0.055666	-0.000234156	0.00780521	0.9764	-0.521931	0.0164634	1.43969e-220	0.000448635	0.0149545	0.976067	0.0645452	20	-0.0288622	0.0297595	1.00045	0.97155	1.03021	1(0.972,1.03)
bph	ENSG00000130770	1	ATP5IF1	28568018	rs479572	1	28562252	G	C	0.286282	0.000118983	0.00410288	0.9772	-0.282633	0.00867729	1.03573e-232	-0.000420982	0.0145166	0.976865	0.892277	20	-0.0288735	0.0280316	0.999579	0.971539	1.02843	1(0.972,1.028)
bph	ENSG00000116874	1	WARS2	119628566	rs2148150	1	119572057	A	G	0.249503	0.000136271	0.004699	0.9767	0.643959	0.00873126	0	0.000211614	0.00729704	0.976865	0.811217	20	-0.0140906	0.0145138	1.00021	0.986008	1.01462	1(0.986,1.015)
bph	ENSG00000154174	3	TOMM70	100101258	rs1045610	3	100084020	A	T	0.248509	0.000126212	0.00435213	0.9772	-0.209044	0.00926622	1.07608e-112	-0.000603757	0.0208192	0.976865	0.0140582	20	-0.0414094	0.0402019	0.999396	0.959436	1.04102	0.999(0.959,1.041)
bph	ENSG00000164209	5	SLC25A46	110087347	rs72773149	5	110018697	A	C	0.0914513	0.00015963	0.00638518	0.9802	-0.340887	0.0138617	1.53846e-133	-0.000468278	0.0187311	0.980055	0.458033	20	-0.0371812	0.0362447	0.999532	0.963502	1.03691	1(0.964,1.037)
bph	ENSG00000125611	2	CHCHD5	113344334	rs6542066	2	113377547	C	G	0.255467	9.70467e-05	0.00441121	0.9824	0.128529	0.0102265	3.15833e-36	0.000755059	0.0343209	0.982448	0.278922	20	-0.0665139	0.068024	1.00076	0.93565	1.07039	1.001(0.936,1.07)
bph	ENSG00000165028	9	NIPSNAP3B	107533088	rs62565987	9	107525011	G	A	0.135189	-0.000115665	0.00578327	0.984	0.316822	0.0121608	1.25058e-149	-0.00036508	0.018254	0.984043	0.485997	20	-0.0361429	0.0354128	0.999635	0.964502	1.03605	1(0.965,1.036)
bph	ENSG00000168275	1	COA6	234514498	rs10910420	1	234509259	G	C	0.50497	-7.02721e-05	0.00369853	0.9846	-0.389541	0.00854317	0	0.000180397	0.00949459	0.984841	0.55734	20	-0.018429	0.0187898	1.00018	0.98174	1.01897	1(0.982,1.019)
bph	ENSG00000109016	17	DHRS7B	21061627	rs12452369	17	21033736	T	C	0.435388	-6.70264e-05	0.00372369	0.986	-0.131884	0.007992	3.54936e-61	0.000508223	0.0282346	0.985639	0.460866	20	-0.0548316	0.055848	1.00051	0.946645	1.05744	1.001(0.947,1.057)
bph	ENSG00000174109	16	C16orf91	1474545	rs2974820	16	877681	A	T	0.32008	7.40039e-05	0.00411133	0.986	-0.0705477	0.0152899	3.9499e-06	-0.00104899	0.0582778	0.985639			-0.115273	0.113175	0.998952	0.891122	1.11983	0.999(0.891,1.12)
bph	ENSG00000162600	1	OMA1	58946765	rs60726128	1	59008472	A	G	0.181909	7.78425e-05	0.0051895	0.9883	0.347109	0.0104055	5.52167e-244	0.00022426	0.0149506	0.988032	0.88907	20	-0.0290789	0.0295274	1.00022	0.97134	1.02997	1(0.971,1.03)
bph	ENSG00000178096	1	BOLA1	149865895	rs74874700	1	149996293	A	G	0.028827	-0.000166162	0.0110775	0.9878	0.376555	0.044426	2.33069e-17	-0.000441269	0.029418	0.988032	0.769952	15	-0.0581005	0.057218	0.999559	0.943555	1.05889	1(0.944,1.059)
bph	ENSG00000165046	8	LETM2	38255385	rs111903390	8	38244588	C	G	0.0198807	0.000165323	0.0110215	0.9884	0.247524	0.0427414	6.98851e-09	0.000667906	0.0445272	0.988032	0.19198	11	-0.0866054	0.0879412	1.00067	0.917039	1.09192	1.001(0.917,1.092)
bph	ENSG00000197150	7	ABCB8	150735189	rs11975690	7	150727984	G	A	0.363817	-4.91335e-05	0.0037795	0.9894	-0.104151	0.00939992	1.5687e-28	0.000471752	0.0362887	0.989628	0.432852	20	-0.0706541	0.0715976	1.00047	0.931784	1.07422	1(0.932,1.074)
bph	ENSG00000103707	15	MTFMT	65308411	rs2280555	15	65262030	G	T	0.38171	3.37473e-05	0.0037497	0.9932	-0.122739	0.00878248	2.20269e-44	-0.000274953	0.0305503	0.992819	0.755438	20	-0.0601535	0.0596036	0.999725	0.94162	1.06142	1(0.942,1.061)
bph	ENSG00000124172	20	ATP5F1E	57603979	rs73135120	20	57792413	T	C	0.0119284	9.28881e-05	0.0103209	0.9928	-0.694977	0.0426094	8.32458e-60	-0.000133656	0.0148507	0.992819	0.457639	10	-0.029241	0.0289737	0.999866	0.971182	1.0294	1(0.971,1.029)
bph	ENSG00000090266	7	NDUFB2	140406583	rs2968550	7	140401122	G	A	0.154076	-4.16435e-05	0.00520544	0.9939	-0.450437	0.0107747	0	9.24514e-05	0.0115564	0.993617	0.973126	20	-0.0225581	0.022743	1.00009	0.977694	1.023	1(0.978,1.023)
bph	ENSG00000165898	14	ISCA2	74962116	rs7148018	14	74957153	T	C	0.349901	-2.24792e-05	0.00374653	0.9954	0.545942	0.00754056	0	-4.1175e-05	0.00686251	0.995213	0.290031	20	-0.0134917	0.0134093	0.999959	0.986599	1.0135	1(0.987,1.013)
bph	ENSG00000151014	4	NOCT	139951924	rs72722761	4	139860494	T	C	0.189861	2.33925e-05	0.0046785	0.996	0.137937	0.0151243	7.49856e-20	0.000169589	0.0339178	0.996011	0.0477643	20	-0.0663093	0.0666485	1.00017	0.935841	1.06892	1(0.936,1.069)
bph	ENSG00000166136	10	NDUFB8	102278480	rs11190588	10	102273565	T	C	0.190855	-2.21713e-05	0.00443425	0.9957	-0.0804905	0.00962275	6.03188e-17	0.000275452	0.0550904	0.996011	0.219597	20	-0.107702	0.108253	1.00028	0.897895	1.11433	1(0.898,1.114)
bph	ENSG00000170855	12	TRIAP1	120882989	rs139052082	12	120938207	T	C	0.0606362	3.55337e-05	0.00710673	0.9962	0.108042	0.0163269	3.6557e-11	0.000328888	0.0657777	0.996011	0.996516	17	-0.128595	0.129253	1.00033	0.87933	1.13798	1(0.879,1.138)
bph	ENSG00000105327	19	BBC3	47730052	rs35368210	19	47699707	G	A	0.485089	-1.10951e-05	0.00369837	0.9972	0.0554615	0.00813862	9.45261e-12	-0.000200051	0.0666836	0.997606	0.47054	20	-0.1309	0.1305	0.9998	0.877306	1.1394	1(0.877,1.139)
bph	ENSG00000178445	9	GLDC	6589057	rs1755604	9	6640977	A	G	0.250497	-8.65143e-06	0.00432571	0.998	0.277654	0.00915773	6.42111e-202	-3.1159e-05	0.0155795	0.998404	0.31877	20	-0.030567	0.0305047	0.999969	0.969895	1.03097	1(0.97,1.031)
bph	ENSG00000007923	1	DNAJC11	6728106	rs200454	1	6705874	C	G	0.22664	4.29661e-06	0.00429661	0.9995	-0.0516418	0.00993113	1.9929e-07	-8.32001e-05	0.0832001	0.999202	0.108526	12	-0.163155	0.162989	0.999917	0.849459	1.17702	1(0.849,1.177)
bph	ENSG00000152620	5	NADK2	36217537	rs10075150	5	36242354	G	A	0.452286	-3.69311e-06	0.00369311	0.9991	-0.121844	0.00889138	9.66135e-43	3.03102e-05	0.0303102	0.999202	0.564149	20	-0.0593777	0.0594383	1.00003	0.942351	1.06124	1(0.942,1.061)

## Sheet: bph_gtex_blood
TableS2	SMR analysis for association between mitochondrial gene expression and BPH in GTEx (whole blood)
probeID	ProbeChr	Gene	Probe_bp	topSNP	topSNP_chr	topSNP_bp	A1	A2	Freq	b_GWAS	se_GWAS	p_GWAS	b_eQTL	se_eQTL	p_eQTL	b_SMR	se_SMR	p_SMR	p_HEIDI	nsnp_HEIDI	tissue	lo_ci	up_ci	or	or_lci95	or_uci95	OR (95%CI)
ENSG00000147454	8	SLC25A37	23386318	rs2942201	8	23419176	A	C	0.420477	-0.0173495	0.00375693	3.881e-06	-0.0836505	0.0183756	5.30726e-06	0.207405	0.0639757	0.00118724			Whole_Blood	0.0820126	0.332797	1.23048	1.08547	1.39486	1.23(1.085,1.395)
ENSG00000006282	17	SPATA20	48620419	rs9890200	17	48624523	C	A	0.349901	0.0109907	0.00386995	0.004515	-0.939664	0.0152253	0	-0.0116964	0.0041228	0.00455399	0.37969	20	Whole_Blood	-0.0197771	-0.00361571	0.988372	0.980417	0.996391	0.988(0.98,0.996)
ENSG00000106049	7	HIBADH	27565061	rs58753113	7	27910695	T	C	0.229622	-0.014743	0.0045743	0.00127	0.160516	0.0309043	2.0585e-07	-0.0918474	0.0335382	0.00617032	0.243683	3	Whole_Blood	-0.157582	-0.0261125	0.912244	0.854207	0.974225	0.912(0.854,0.974)
ENSG00000037474	5	NSUN2	6599352	rs7717596	5	6610391	C	T	0.672962	0.010628	0.00382441	0.005453	-0.322067	0.0231431	5.04108e-44	-0.0329994	0.012109	0.00642637	0.101448	20	Whole_Blood	-0.056733	-0.00926576	0.967539	0.944846	0.990777	0.968(0.945,0.991)
ENSG00000162241	11	SLC25A45	65142663	rs113367966	11	65156514	T	C	0.0248509	-0.035584	0.0111339	0.001394	0.255781	0.0555977	4.21338e-06	-0.139119	0.053002	0.00867029			Whole_Blood	-0.243003	-0.0352351	0.870124	0.784269	0.965378	0.87(0.784,0.965)
ENSG00000084092	4	NOA1	57829536	rs11133472	4	57904387	T	C	0.337972	-0.0121527	0.0040294	0.002559	0.127682	0.0245994	2.09779e-07	-0.0951792	0.0364989	0.00911458	0.160535	15	Whole_Blood	-0.166717	-0.0236414	0.90921	0.846439	0.976636	0.909(0.846,0.977)
ENSG00000176422	12	SPRYD4	56862301	rs7302925	12	56861458	G	A	0.766402	-0.0123831	0.00467287	0.008055	-0.55691	0.0402548	1.57559e-43	0.0222354	0.00854326	0.00924975	0.651597	20	Whole_Blood	0.00549061	0.0389802	1.02248	1.00551	1.03975	1.022(1.006,1.04)
ENSG00000137411	6	VARS2	30876019	rs753725	6	30890871	C	T	0.559642	0.00974429	0.00373202	0.009021	0.408766	0.0175099	1.55465e-120	0.0238383	0.00918688	0.00946402	6.19831e-05	20	Whole_Blood	0.00583202	0.0418446	1.02412	1.00585	1.04273	1.024(1.006,1.043)
ENSG00000178952	16	TUFM	28853732	rs7187776	16	28857645	G	A	0.341948	0.0097001	0.00374088	0.009511	0.566164	0.0156604	3.38761e-286	0.017133	0.00662439	0.00969967	0.176673	20	Whole_Blood	0.0041492	0.0301168	1.01728	1.00416	1.03057	1.017(1.004,1.031)
ENSG00000139180	12	NDUFA9	4758261	rs10735037	12	4786851	A	C	0.894632	0.0150562	0.00574007	0.008706	-0.285405	0.0287967	3.72756e-23	-0.0527538	0.0208044	0.0112223	0.464162	10	Whole_Blood	-0.0935304	-0.0119772	0.948614	0.91071	0.988094	0.949(0.911,0.988)
ENSG00000162972	2	C2orf47	200820040	rs166845	2	200823360	A	T	0.821074	-0.0113574	0.00438003	0.009521	-0.207639	0.0249791	9.37097e-17	0.0546979	0.022097	0.0133102	0.809432	20	Whole_Blood	0.0113878	0.098008	1.05622	1.01145	1.10297	1.056(1.011,1.103)
ENSG00000144827	3	ABHD10	111697857	rs3804764	3	111702991	A	G	0.220676	-0.0117849	0.00463245	0.01097	-0.215789	0.024833	3.63677e-18	0.0546133	0.0223686	0.0146256	0.712082	10	Whole_Blood	0.0107708	0.0984558	1.05613	1.01083	1.10347	1.056(1.011,1.103)
ENSG00000140990	16	NDUFB10	2009509	rs30252	16	2005982	T	C	0.67495	0.0102353	0.00394423	0.009463	0.102337	0.0143492	9.89959e-13	0.100015	0.0410136	0.0147447	0.0465901	7	Whole_Blood	0.0196283	0.180402	1.10519	1.01982	1.1977	1.105(1.02,1.198)
ENSG00000112992	5	NNT	43602794	rs7710854	5	43824677	G	A	0.120278	-0.0147227	0.00591274	0.01277	0.237654	0.0242195	9.94555e-23	-0.0619503	0.0256682	0.0157999	0.553113	20	Whole_Blood	-0.11226	-0.0116406	0.93993	0.893812	0.988427	0.94(0.894,0.988)
ENSG00000181061	3	HIGD1A	42798669	rs4682689	3	43593399	C	T	0.0298211	0.0288964	0.0105384	0.006113	-0.132548	0.026756	7.27232e-07	-0.218007	0.090873	0.0164385			Whole_Blood	-0.396118	-0.0398959	0.80412	0.672927	0.960889	0.804(0.673,0.961)
ENSG00000178074	2	C2orf69	200775979	rs2163548	2	201226862	G	C	0.131213	0.0132907	0.00510983	0.009294	0.133609	0.0233186	1.00597e-08	0.0994743	0.0420007	0.0178654	0.620159	19	Whole_Blood	0.0171529	0.181796	1.10459	1.0173	1.19937	1.105(1.017,1.199)
ENSG00000224877	17	C17orf89	79213039	rs76719200	17	79217057	A	G	0.0874751	0.017076	0.00704455	0.01536	0.409145	0.0449258	8.45914e-20	0.0417358	0.0178172	0.0191578	0.157257	20	Whole_Blood	0.00681409	0.0766575	1.04262	1.00684	1.07967	1.043(1.007,1.08)
ENSG00000004142	17	POLDIP2	26673659	rs4795434	17	26716917	T	G	0.499006	-0.00917232	0.00369703	0.01311	0.107716	0.0171962	3.75385e-10	-0.0851528	0.0369161	0.0210739	0.501812	10	Whole_Blood	-0.157508	-0.0127972	0.918372	0.85427	0.987284	0.918(0.854,0.987)
ENSG00000099968	22	BCL2L13	18111621	rs2024229	22	18132812	T	G	0.686879	-0.00967748	0.00407988	0.0177	0.27118	0.0292102	1.63602e-20	-0.0356866	0.0155282	0.0215519	0.0700469	20	Whole_Blood	-0.0661219	-0.00525133	0.964943	0.936017	0.994762	0.965(0.936,0.995)
ENSG00000154930	20	ACSS1	24986868	rs910527	20	25027078	T	C	0.677932	-0.0104971	0.00393888	0.007699	0.0800005	0.018075	9.59801e-06	-0.131213	0.057472	0.0224255			Whole_Blood	-0.243858	-0.0185679	0.877031	0.783599	0.981603	0.877(0.784,0.982)
ENSG00000115159	2	GPD2	157291802	rs298266	2	157331382	T	C	0.456262	-0.00887947	0.0037593	0.01818	0.193597	0.0233471	1.11241e-16	-0.0458657	0.0201906	0.0231084	0.147698	20	Whole_Blood	-0.0854393	-0.00629212	0.95517	0.918109	0.993728	0.955(0.918,0.994)
ENSG00000138346	10	DNA2	70173821	rs61856472	10	70252297	A	G	0.106362	-0.0138787	0.00590331	0.01872	-0.405895	0.0478648	2.25147e-17	0.0341928	0.0150925	0.0234793	0.0486297	18	Whole_Blood	0.0046115	0.0637741	1.03478	1.00462	1.06585	1.035(1.005,1.066)
ENSG00000122912	10	SLC25A16	70237756	rs10998195	10	70217461	C	T	0.107356	-0.0141797	0.00590331	0.01629	0.259205	0.0420375	7.00192e-10	-0.0547048	0.0244417	0.0252098	0.114581	11	Whole_Blood	-0.102611	-0.00679907	0.946765	0.902478	0.993224	0.947(0.902,0.993)
ENSG00000150756	5	FAM173B	10226442	rs2578615	5	10255458	A	G	0.853877	0.012607	0.00534193	0.01826	-0.209009	0.0310322	1.63679e-11	-0.0603178	0.027082	0.0259319	0.533198	7	Whole_Blood	-0.113399	-0.00723708	0.941465	0.892795	0.992789	0.941(0.893,0.993)
ENSG00000128928	15	IVD	40697686	rs8033938	15	40703114	G	A	0.0974155	-0.0121089	0.00531792	0.02281	-0.39538	0.0375623	6.55788e-26	0.030626	0.0137613	0.0260461	0.522901	20	Whole_Blood	0.00365385	0.0575981	1.0311	1.00366	1.05929	1.031(1.004,1.059)
ENSG00000115419	2	GLS	191745553	rs7562400	2	191836562	G	C	0.428429	0.00899065	0.00377758	0.01733	0.08138	0.0129923	3.7587e-10	0.110477	0.049657	0.026094	0.0330473	9	Whole_Blood	0.0131493	0.207805	1.11681	1.01324	1.23097	1.117(1.013,1.231)
ENSG00000182362	21	YBEY	47706251	rs2839206	21	47717350	G	C	0.678926	0.00909721	0.00409231	0.0262	-0.666082	0.0406139	1.90143e-60	-0.0136578	0.00620004	0.0276049	0.287726	20	Whole_Blood	-0.0258099	-0.00150572	0.986435	0.97452	0.998495	0.986(0.975,0.998)
ENSG00000142082	11	SIRT3	215458	rs4980325	11	234451	T	G	0.524851	-0.00851986	0.00370913	0.02162	0.21555	0.0322282	2.25863e-11	-0.0395262	0.0181943	0.0298217	4.30678e-06	7	Whole_Blood	-0.075187	-0.00386537	0.961245	0.92757	0.996142	0.961(0.928,0.996)
ENSG00000169738	17	DCXR	79993012	rs113680823	17	79995320	G	A	0.100398	-0.011857	0.00543899	0.02923	0.289974	0.0252503	1.58801e-30	-0.0408899	0.0190918	0.0322134	0.369648	20	Whole_Blood	-0.0783098	-0.00346997	0.959935	0.924678	0.996536	0.96(0.925,0.997)
ENSG00000136270	7	TBRG4	45139699	rs2083364	7	45137759	G	C	0.269384	-0.00950698	0.00434505	0.02864	0.1569	0.0171076	4.66965e-20	-0.0605926	0.0284703	0.0333145	0.142032	20	Whole_Blood	-0.116394	-0.00479081	0.941207	0.890124	0.995221	0.941(0.89,0.995)
ENSG00000228439	6	TSTD3	99968569	rs4618535	6	99935669	T	C	0.743539	0.00895855	0.00397275	0.02412	-0.340354	0.0532303	1.61616e-10	-0.0263213	0.012377	0.0334516	0.736484	20	Whole_Blood	-0.0505802	-0.00206238	0.974022	0.950678	0.99794	0.974(0.951,0.998)
ENSG00000101181	20	MTG2	60758085	rs1054885	20	60776182	A	G	0.292247	0.00858687	0.00392095	0.02851	0.183979	0.0208752	1.21539e-18	0.0466731	0.02196	0.0335561	0.453865	20	Whole_Blood	0.0036315	0.0897147	1.04778	1.00364	1.09386	1.048(1.004,1.094)
ENSG00000197448	7	GSTK1	142941186	rs77184215	7	142929637	A	C	0.0536779	-0.0186214	0.00836165	0.02595	-0.259636	0.036997	2.25441e-12	0.0717211	0.033788	0.0337804	0.292895	12	Whole_Blood	0.00549662	0.137946	1.07436	1.00551	1.14791	1.074(1.006,1.148)
ENSG00000143353	1	LYPLAL1	219347186	rs11118232	1	219353688	G	A	0.493042	-0.00880974	0.00370157	0.01729	-0.0964262	0.0208514	3.75597e-06	0.0913625	0.0431732	0.034329			Whole_Blood	0.00674303	0.175982	1.09567	1.00677	1.19242	1.096(1.007,1.192)
ENSG00000185414	2	MRPL30	99797542	rs140443826	2	99810455	T	C	0.0208748	-0.0368053	0.0153933	0.01681	-0.286579	0.063217	5.80803e-06	0.12843	0.0607273	0.0344416			Whole_Blood	0.00940449	0.247456	1.13704	1.00945	1.28076	1.137(1.009,1.281)
ENSG00000184752	12	NDUFA12	95290831	rs835044	12	95397552	C	T	0.645129	-0.00860442	0.0040264	0.03261	-0.321307	0.0239023	3.40544e-41	0.0267794	0.0126887	0.0348155	0.325063	20	Whole_Blood	0.00190955	0.0516493	1.02714	1.00191	1.05301	1.027(1.002,1.053)
ENSG00000165487	13	MICU2	22066836	rs9550740	13	22064560	C	T	0.199801	-0.0105004	0.00471504	0.02592	-0.126206	0.0192756	5.85304e-11	0.0832005	0.0394618	0.0349983	0.217504	8	Whole_Blood	0.00585537	0.160546	1.08676	1.00587	1.17415	1.087(1.006,1.174)
ENSG00000180011	18	ZADH2	72907063	rs72967801	18	72915964	G	A	0.452286	0.00780402	0.00369683	0.03476	-0.564081	0.0286919	4.75169e-86	-0.0138349	0.0065914	0.0358226	0.212965	20	Whole_Blood	-0.026754	-0.000915756	0.98626	0.973601	0.999085	0.986(0.974,0.999)
ENSG00000130348	6	QRSL1	107077453	rs17565019	6	107058392	C	A	0.318091	-0.00900039	0.00394235	0.02241	-0.127718	0.024024	1.05915e-07	0.0704708	0.0335935	0.0359272	0.369426	9	Whole_Blood	0.00462754	0.136314	1.07301	1.00464	1.14604	1.073(1.005,1.146)
ENSG00000135900	2	MRPL44	224822121	rs10933028	2	224818941	C	T	0.432406	-0.00844015	0.00373623	0.02387	-0.100219	0.0186844	8.14947e-08	0.0842171	0.0404521	0.037352			Whole_Blood	0.00493098	0.163503	1.08787	1.00494	1.17763	1.088(1.005,1.178)
ENSG00000006744	17	ELAC2	12895708	rs1044564	17	12895984	C	G	0.607356	-0.00801181	0.00380428	0.03521	0.176481	0.0143304	7.50873e-35	-0.0453976	0.0218692	0.0379064	0.298275	20	Whole_Blood	-0.0882612	-0.00253397	0.955617	0.915522	0.997469	0.956(0.916,0.997)
ENSG00000196449	1	YRDC	38268616	rs111933241	1	38294006	T	C	0.161034	-0.0139226	0.00606914	0.02182	0.257797	0.0538339	1.67825e-06	-0.054006	0.0261041	0.0385584	0.113354	4	Whole_Blood	-0.10517	-0.00284196	0.947426	0.900171	0.997162	0.947(0.9,0.997)
ENSG00000163050	1	ADCK3	227085237	rs3795446	1	227180981	C	T	0.493042	0.00758092	0.00370343	0.04069	0.444181	0.0229962	3.98556e-83	0.0170672	0.00838435	0.0417905	0.145299	20	Whole_Blood	0.000633874	0.0335005	1.01721	1.00063	1.03407	1.017(1.001,1.034)
ENSG00000145020	3	AMT	49454211	rs11720657	3	49392620	G	A	0.76839	0.00897237	0.00437676	0.04035	0.355135	0.0240382	2.16255e-49	0.0252647	0.0124423	0.0423012	0.0182665	20	Whole_Blood	0.000877792	0.0496516	1.02559	1.00088	1.0509	1.026(1.001,1.051)
ENSG00000090432	1	MUL1	20825943	rs6700034	1	20834610	A	C	0.119284	0.0112958	0.00551552	0.04056	0.284152	0.0251466	1.31489e-29	0.0397526	0.0197267	0.0438869	0.86896	17	Whole_Blood	0.00108827	0.0784169	1.04055	1.00109	1.08157	1.041(1.001,1.082)
ENSG00000104835	19	SARS2	39405906	rs730078	19	39421388	G	A	0.668986	-0.007821	0.00386222	0.04287	-0.342034	0.0182516	2.33709e-78	0.0228661	0.0113577	0.0440852	0.822867	20	Whole_Blood	0.000605008	0.0451272	1.02313	1.00061	1.04616	1.023(1.001,1.046)
ENSG00000154518	2	ATP5G3	176040986	rs1153697	2	175934881	A	T	0.203777	-0.0102181	0.00502116	0.0418	0.220413	0.0199317	1.99647e-28	-0.0463587	0.0231632	0.0453499	0.998363	20	Whole_Blood	-0.0917586	-0.000958828	0.954699	0.912325	0.999042	0.955(0.912,0.999)
ENSG00000141391	18	SLMO1	12407895	rs34448712	18	12439062	C	A	0.152087	0.0121771	0.00569821	0.03261	0.349332	0.0648279	7.10067e-08	0.0348582	0.0175476	0.0469789	0.477591	4	Whole_Blood	0.000464904	0.0692515	1.03547	1.00047	1.07171	1.035(1,1.072)
ENSG00000165678	10	GHITM	85899196	rs7087073	10	85899713	T	C	0.0695825	-0.0161175	0.0080507	0.04532	0.285255	0.0290735	1.00465e-22	-0.0565021	0.0288044	0.0498113	0.0688659	12	Whole_Blood	-0.112959	-4.5476e-05	0.945064	0.893188	0.999955	0.945(0.893,1)
ENSG00000184076	22	UQCR10	30163358	rs140108	22	30130776	C	T	0.713718	-0.00888179	0.00410814	0.03058	-0.0761666	0.0164913	3.86333e-06	0.11661	0.0595531	0.0502199			Whole_Blood	-0.000114076	0.233334	1.12368	0.999886	1.2628	1.124(1,1.263)
ENSG00000125741	19	OPA3	46030685	rs28381232	19	45969712	A	G	0.0159046	0.0334981	0.0155516	0.03122	0.457741	0.0980098	3.00676e-06	0.0731814	0.037414	0.0504662			Whole_Blood	-0.00015004	0.146513	1.07593	0.99985	1.15779	1.076(1,1.158)
ENSG00000182154	9	MRPL41	140445651	rs61504818	9	140443757	C	T	0.0178926	-0.021791	0.0101307	0.03144	-0.278931	0.0608054	4.49064e-06	0.0781234	0.0401142	0.0514717			Whole_Blood	-0.000500432	0.156747	1.08126	0.9995	1.1697	1.081(0.999,1.17)
ENSG00000197345	11	MRPL21	68658744	rs2444765	11	68655063	A	C	0.300199	0.00758963	0.00392635	0.0532	-0.508731	0.0232605	4.90102e-106	-0.0149188	0.00774801	0.0541676	0.897726	20	Whole_Blood	-0.0301049	0.0002673	0.985192	0.970344	1.00027	0.985(0.97,1)
ENSG00000152256	2	PDK1	173420101	rs34051646	2	173456679	G	T	0.158052	0.00937725	0.00479655	0.05053	-0.202885	0.0193397	9.54016e-26	-0.0462195	0.0240487	0.0546169	0.363156	20	Whole_Blood	-0.093355	0.000915952	0.954832	0.91087	1.00092	0.955(0.911,1.001)
ENSG00000197912	16	SPG7	89557325	rs12050940	16	89586010	G	A	0.491054	-0.00730373	0.0037207	0.04962	0.170566	0.021233	9.5082e-16	-0.0428206	0.0224557	0.0565347	0.0350445	20	Whole_Blood	-0.0868338	0.00119257	0.958083	0.916829	1.00119	0.958(0.917,1.001)
ENSG00000115317	2	HTRA2	74756504	rs117340134	2	74856235	G	A	0.0377734	0.0209602	0.0104749	0.04535	-0.553204	0.089246	5.69514e-10	-0.0378888	0.019897	0.0568789	0.553423	10	Whole_Blood	-0.0768869	0.00110932	0.96282	0.925995	1.00111	0.963(0.926,1.001)
ENSG00000162129	11	CLPB	72003469	rs12295464	11	72153384	C	T	0.0506958	-0.0151814	0.00781743	0.05211	-0.338589	0.0465043	3.31817e-13	0.0448374	0.0238954	0.0606005	0.0104583	7	Whole_Blood	-0.00199758	0.0916724	1.04586	0.998004	1.09601	1.046(0.998,1.096)
ENSG00000148290	9	SURF1	136218610	rs3124747	9	136268084	A	G	0.311133	0.00790901	0.00411713	0.05469	-0.133725	0.0155595	8.36964e-18	-0.0591438	0.0315478	0.0608285	0.581322	20	Whole_Blood	-0.120977	0.00268989	0.942571	0.886054	1.00269	0.943(0.886,1.003)
ENSG00000173436	1	MINOS1	19923477	rs728611	1	19948507	G	A	0.234592	-0.00845576	0.00442016	0.0557	0.190191	0.0232322	2.68879e-16	-0.0444593	0.0238667	0.0624881	0.240831	9	Whole_Blood	-0.091238	0.00231943	0.956515	0.9128	1.00232	0.957(0.913,1.002)
ENSG00000205707	12	LYRM5	25348150	rs61762422	12	25374197	T	C	0.676938	-0.00795462	0.00419326	0.0578	0.241992	0.027521	1.45619e-18	-0.0328714	0.0177268	0.063691	0.557813	20	Whole_Blood	-0.0676159	0.00187313	0.967663	0.934619	1.00187	0.968(0.935,1.002)
ENSG00000184117	22	NIPSNAP1	29950797	rs79153262	22	29983286	A	C	0.055666	-0.0141136	0.00727504	0.05243	-0.28356	0.0496545	1.12538e-08	0.0497728	0.0270961	0.0662249	0.107544	5	Whole_Blood	-0.00333556	0.102881	1.05103	0.99667	1.10836	1.051(0.997,1.108)
ENSG00000176715	16	ACSF3	89154783	rs7204124	16	89179567	A	G	0.394632	0.00720373	0.00385226	0.06152	-0.216841	0.0239851	1.55738e-19	-0.0332212	0.0181414	0.0670653	0.0102273	20	Whole_Blood	-0.0687783	0.00233594	0.967325	0.933534	1.00234	0.967(0.934,1.002)
ENSG00000140905	16	GCSH	81115566	rs2316579	16	80812189	G	A	0.284294	0.00764707	0.00390356	0.05009	0.228682	0.0469014	1.08369e-06	0.0334398	0.0183961	0.0690996			Whole_Blood	-0.00261656	0.0694962	1.03401	0.997387	1.07197	1.034(0.997,1.072)
ENSG00000136371	15	MTHFS	80125927	rs11637477	15	80193295	T	C	0.517893	-0.00683095	0.00371247	0.06578	-0.140923	0.0148794	2.7716e-21	0.0484729	0.0268365	0.0708826	0.241632	20	Whole_Blood	-0.00412664	0.101072	1.04967	0.995882	1.10636	1.05(0.996,1.106)
ENSG00000103507	16	BCKDK	31117428	rs749671	16	31088347	A	G	0.38171	-0.00707273	0.00380663	0.06316	0.116627	0.0154664	4.67563e-14	-0.060644	0.0336156	0.0712245	0.233424	20	Whole_Blood	-0.126531	0.00524258	0.941158	0.881147	1.00526	0.941(0.881,1.005)
ENSG00000178445	9	GLDC	6532464	rs1260460	9	6631099	G	A	0.507952	-0.00694752	0.00369352	0.05996	0.20925	0.0376849	2.81409e-08	-0.033202	0.0186366	0.0748222	0.0964898	19	Whole_Blood	-0.0697297	0.00332574	0.967343	0.932646	1.00333	0.967(0.933,1.003)
ENSG00000198015	12	MRPL42	93861264	rs12297978	12	93866134	G	A	0.533797	0.00665207	0.00370589	0.07264	0.230613	0.0207446	1.0395e-28	0.0288452	0.0162779	0.0763865	0.74273	20	Whole_Blood	-0.00305948	0.0607499	1.02927	0.996945	1.06263	1.029(0.997,1.063)
ENSG00000171103	2	TRMT61B	29072687	rs7475	2	29023749	G	A	0.486083	-0.00675075	0.00369499	0.06768	-0.220607	0.030404	3.99121e-13	0.0306008	0.017272	0.0764446	0.387598	17	Whole_Blood	-0.00325232	0.0644539	1.03107	0.996753	1.06658	1.031(0.997,1.067)
ENSG00000114026	3	OGG1	9791628	rs183076394	3	9886437	A	G	0.0129225	-0.0284873	0.0148063	0.0543	-0.497865	0.109715	5.68471e-06	0.057219	0.0323023	0.0765014			Whole_Blood	-0.00609351	0.120532	1.05889	0.993925	1.1281	1.059(0.994,1.128)
ENSG00000139428	12	MMAB	109991542	rs7314406	12	110050001	T	A	0.350895	-0.00723856	0.00391274	0.06425	-0.151581	0.0266509	1.28802e-08	0.0477538	0.027144	0.0785308	0.677566	13	Whole_Blood	-0.00544844	0.100956	1.04891	0.994566	1.10623	1.049(0.995,1.106)
ENSG00000258429	16	PDF	69362524	rs56285339	16	69160925	G	A	0.22167	0.00809402	0.00447184	0.07025	-0.204974	0.031516	7.83146e-11	-0.039488	0.0226457	0.0812057	0.0120533	13	Whole_Blood	-0.0838736	0.00489757	0.961281	0.919548	1.00491	0.961(0.92,1.005)
ENSG00000162461	1	SLC25A34	16062900	rs7539884	1	16055931	C	T	0.212724	-0.00797318	0.00451738	0.07759	-0.308379	0.0332703	1.881e-20	0.0258551	0.014912	0.0829456	0.59989	16	Whole_Blood	-0.00337242	0.0550826	1.02619	0.996633	1.05663	1.026(0.997,1.057)
ENSG00000132591	17	ERAL1	27181956	rs4795467	17	27180784	T	C	0.152087	0.00907548	0.00499751	0.0694	-0.16354	0.0296821	3.59409e-08	-0.0554939	0.0321754	0.0845759	0.103789	7	Whole_Blood	-0.118558	0.00756988	0.946018	0.888201	1.0076	0.946(0.888,1.008)
ENSG00000127952	7	STYXL1	75625656	rs115332207	7	75635405	A	G	0.109344	-0.011679	0.00679804	0.08587	0.760962	0.0402428	9.5704e-80	-0.0153477	0.00897028	0.0870898	0.621529	20	Whole_Blood	-0.0329294	0.00223405	0.984769	0.967607	1.00224	0.985(0.968,1.002)
ENSG00000107537	10	PHYH	13319796	rs12570229	10	13341185	T	C	0.699801	0.00680145	0.00389991	0.08107	-0.217405	0.0311841	3.1321e-12	-0.0312847	0.0184912	0.0906714	0.6866	11	Whole_Blood	-0.0675275	0.00495805	0.9692	0.934702	1.00497	0.969(0.935,1.005)
ENSG00000086504	16	MRPL28	417384	rs117618257	16	423808	A	C	0.513917	0.00641886	0.00372108	0.08449	-0.101327	0.0118852	1.52193e-17	-0.063348	0.0374677	0.0908868	0.302513	20	Whole_Blood	-0.136785	0.0100887	0.938617	0.872158	1.01014	0.939(0.872,1.01)
ENSG00000078070	3	MCCC1	182733006	rs11928508	3	182739738	G	C	0.698807	0.0070208	0.00402338	0.08104	0.195806	0.0293537	2.54797e-11	0.0358559	0.0212392	0.0913744	0.6931	14	Whole_Blood	-0.00577293	0.0774847	1.03651	0.994244	1.08057	1.037(0.994,1.081)
ENSG00000164398	5	ACSL6	131142683	rs257389	5	130744263	C	A	0.269384	0.00704759	0.00406201	0.08266	0.15315	0.020994	2.98793e-13	0.0460175	0.0272629	0.0914271	0.0517028	20	Whole_Blood	-0.00741778	0.0994528	1.04709	0.99261	1.10457	1.047(0.993,1.105)
ENSG00000177646	3	ACAD9	128598439	rs16852253	3	128634773	A	G	0.0178926	-0.0157831	0.00930059	0.08968	1.50963	0.109311	2.20393e-43	-0.0104549	0.00620718	0.0921176	0.113807	20	Whole_Blood	-0.022621	0.00171117	0.9896	0.977633	1.00171	0.99(0.978,1.002)
ENSG00000122696	9	SLC25A51	37879400	rs7873508	9	37756254	G	A	0.333002	-0.00669664	0.00382447	0.08003	0.151962	0.0248347	9.42036e-10	-0.0440679	0.0261774	0.0922919	0.408973	5	Whole_Blood	-0.0953756	0.0072398	0.956889	0.909031	1.00727	0.957(0.909,1.007)
ENSG00000148090	9	AUH	93976097	rs16907277	9	93972658	G	A	0.0954274	-0.0110546	0.00644206	0.0861	0.332028	0.0468766	1.41045e-12	-0.0332941	0.0199634	0.0953646	0.203963	11	Whole_Blood	-0.0724224	0.00583416	0.967254	0.930138	1.00585	0.967(0.93,1.006)
ENSG00000131844	5	MCCC2	70883115	rs2270920	5	70930509	C	T	0.78827	-0.00813949	0.00453706	0.07285	0.108904	0.0243154	7.50585e-06	-0.07474	0.0448789	0.095839			Whole_Blood	-0.162703	0.0132226	0.927985	0.849844	1.01331	0.928(0.85,1.013)
ENSG00000025772	20	TOMM34	43570771	rs2234197	20	43589041	A	G	0.213718	-0.00737657	0.00442506	0.09561	-0.62219	0.0332101	2.56735e-78	0.0118558	0.00714017	0.096826	0.929128	14	Whole_Blood	-0.00213893	0.0258505	1.01193	0.997863	1.02619	1.012(0.998,1.026)
ENSG00000111275	12	ALDH2	112204691	rs2238151	12	112211833	C	T	0.313121	-0.0067489	0.00391014	0.08436	0.172545	0.0289862	2.63822e-09	-0.0391138	0.0235949	0.0973738	0.195135	5	Whole_Blood	-0.0853598	0.0071322	0.961641	0.918182	1.00716	0.962(0.918,1.007)
ENSG00000186687	5	LYRM7	130506503	rs6870334	5	130402484	A	C	0.0934394	0.0120534	0.00682139	0.07727	-0.14672	0.0308302	1.9459e-06	-0.0821524	0.0495939	0.0976205	0.0421206	6	Whole_Blood	-0.179356	0.0150516	0.921132	0.835808	1.01517	0.921(0.836,1.015)
ENSG00000122378	10	FAM213A	82167585	rs55823231	10	82204259	C	G	0.537773	-0.00616612	0.00369672	0.09532	0.275782	0.0306454	2.27517e-19	-0.0223587	0.0136328	0.100991	0.908104	20	Whole_Blood	-0.049079	0.00436159	0.977889	0.952106	1.00437	0.978(0.952,1.004)
ENSG00000184470	22	TXNRD2	19863040	rs7284106	22	19857549	C	T	0.154076	-0.00984799	0.00574227	0.08634	-0.160075	0.0287262	2.51194e-08	0.0615211	0.0375328	0.101187	0.683921	5	Whole_Blood	-0.0120432	0.135085	1.06345	0.988029	1.14463	1.063(0.988,1.145)
ENSG00000114956	2	DGUOK	74153953	rs73947455	2	74171639	A	G	0.0646123	-0.0154957	0.0091528	0.09054	0.271955	0.0424708	1.5202e-10	-0.0569789	0.034812	0.101681	0.495406	5	Whole_Blood	-0.12521	0.0112526	0.944614	0.882311	1.01132	0.945(0.882,1.011)
ENSG00000215012	22	C22orf29	19833661	rs13056219	22	19860846	T	C	0.146123	-0.00968888	0.0058052	0.09506	-0.233807	0.03198	2.65092e-13	0.0414396	0.0254678	0.103707	0.0472766	19	Whole_Blood	-0.00847729	0.0913565	1.04231	0.991559	1.09566	1.042(0.992,1.096)
ENSG00000147592	8	LACTB2	71547553	rs62532062	8	71657159	C	T	0.466203	0.00615486	0.00369883	0.09602	0.204071	0.0284452	7.27427e-13	0.0301604	0.0186064	0.105024	0.461301	15	Whole_Blood	-0.00630814	0.0666289	1.03062	0.993712	1.0689	1.031(0.994,1.069)
ENSG00000093144	6	ECHDC1	127609855	rs10872312	6	127680571	C	T	0.719682	0.00711729	0.00424659	0.09373	-0.118739	0.019361	8.6301e-10	-0.0599406	0.0370755	0.105939	0.11227	20	Whole_Blood	-0.132609	0.0127274	0.94182	0.875808	1.01281	0.942(0.876,1.013)
ENSG00000172113	3	NME6	48334754	rs7624450	3	48350375	G	A	0.284294	0.00681836	0.00421146	0.1055	-0.281846	0.023761	1.87089e-32	-0.0241918	0.015081	0.108686	0.170462	20	Whole_Blood	-0.0537506	0.00536696	0.976098	0.947668	1.00538	0.976(0.948,1.005)
ENSG00000125871	20	MGME1	17949556	rs62209766	20	17973355	T	C	0.136183	-0.00986576	0.00615456	0.109	-0.70958	0.0373941	2.70779e-80	0.0139037	0.00870442	0.110197	0.650969	20	Whole_Blood	-0.00315696	0.0309644	1.014	0.996848	1.03145	1.014(0.997,1.031)
ENSG00000198431	12	TXNRD1	104609557	rs7488680	12	104697102	T	G	0.523857	-0.00607465	0.0036928	0.1	-0.0915365	0.0148635	7.34562e-10	0.0663632	0.0417568	0.111997	0.684	9	Whole_Blood	-0.0154801	0.148207	1.06861	0.984639	1.15975	1.069(0.985,1.16)
ENSG00000183617	19	MRPL54	3762662	rs4807507	19	3763575	C	G	0.628231	-0.00612669	0.00383878	0.1104	0.295423	0.0199377	1.13261e-49	-0.0207387	0.0130693	0.112553	0.767156	20	Whole_Blood	-0.0463545	0.00487713	0.979475	0.954703	1.00489	0.979(0.955,1.005)
ENSG00000081791	5	KIAA0141	141303373	rs351259	5	141310649	C	T	0.307157	-0.00630567	0.00390928	0.1068	-0.187148	0.0220534	2.1366e-17	0.0336935	0.0212627	0.113051	0.766742	7	Whole_Blood	-0.00798139	0.0753684	1.03427	0.99205	1.07828	1.034(0.992,1.078)
ENSG00000105364	19	MRPL4	10362577	rs28693921	19	10342013	T	G	0.191849	-0.00830574	0.00495274	0.09351	0.0854679	0.0193454	9.96202e-06	-0.0971797	0.0619828	0.116917			Whole_Blood	-0.218666	0.0243066	0.907393	0.80359	1.0246	0.907(0.804,1.025)
ENSG00000242485	1	MRPL20	1337288	rs11548045	1	1342394	A	G	0.0417495	-0.0163286	0.0101736	0.1085	-0.414645	0.0567276	2.68339e-13	0.0393798	0.0251203	0.116962	0.601327	9	Whole_Blood	-0.00985599	0.0886156	1.04017	0.990192	1.09266	1.04(0.99,1.093)
ENSG00000136877	9	FPGS	130556876	rs7027767	9	130572123	G	A	0.400596	0.00613958	0.00373454	0.1001	-0.0697985	0.0140351	6.58777e-07	-0.0879615	0.0563523	0.118542	0.219411	4	Whole_Blood	-0.198412	0.022489	0.915796	0.820032	1.02274	0.916(0.82,1.023)
ENSG00000172878	2	METAP1D	172864490	rs12989544	2	172901512	A	G	0.366799	-0.00615474	0.00383473	0.1086	0.189028	0.0284397	2.99891e-11	-0.0325599	0.0208696	0.118723	0.792471	9	Whole_Blood	-0.0734643	0.00834452	0.967964	0.929169	1.00838	0.968(0.929,1.008)
ENSG00000242114	22	MTFP1	30821518	rs12484252	22	30675073	T	C	0.290258	-0.00696776	0.00430374	0.1054	0.0968215	0.0170614	1.38781e-08	-0.071965	0.0462238	0.119499			Whole_Blood	-0.162564	0.0186336	0.930563	0.849962	1.01881	0.931(0.85,1.019)
ENSG00000168827	3	GFM1	158362067	rs1864505	3	158362588	G	C	0.385686	0.00626349	0.00391713	0.1098	-0.13258	0.0202693	6.11374e-11	-0.0472431	0.0304154	0.120361	0.692085	6	Whole_Blood	-0.106857	0.0123711	0.953855	0.898654	1.01245	0.954(0.899,1.012)
ENSG00000122085	2	MTERFD2	242011584	rs733997	2	242052632	T	C	0.167992	0.00778623	0.0049816	0.1181	-0.358776	0.0283702	1.17368e-36	-0.0217022	0.0139906	0.120854	0.0893134	18	Whole_Blood	-0.0491238	0.00571938	0.978532	0.952063	1.00574	0.979(0.952,1.006)
ENSG00000125454	17	SLC25A19	73269073	rs55653371	17	73309355	G	A	0.261431	0.00755485	0.00462636	0.1024	-0.134427	0.0287722	2.98104e-06	-0.0562004	0.036457	0.123183			Whole_Blood	-0.127656	0.0152553	0.94535	0.880156	1.01537	0.945(0.88,1.015)
ENSG00000188554	17	NBR1	41322498	rs8176199	17	41230524	G	T	0.27336	0.00677968	0.00413647	0.1013	-0.0672236	0.0151021	8.53613e-06	-0.100853	0.0655718	0.124036			Whole_Blood	-0.229374	0.0276677	0.904066	0.795031	1.02805	0.904(0.795,1.028)
ENSG00000116353	1	MECR	29519385	rs12122508	1	29524715	T	C	0.102386	-0.00920951	0.00581409	0.1131	0.221436	0.0363641	1.13328e-09	-0.04159	0.0271301	0.12528	0.921254	6	Whole_Blood	-0.094765	0.011585	0.959263	0.909587	1.01165	0.959(0.91,1.012)
ENSG00000229833	19	PET100	7694623	rs794085	19	7694602	G	C	0.253479	0.00671467	0.00437153	0.1246	-0.360807	0.0256285	5.15994e-45	-0.0186101	0.0121879	0.126776	0.0705048	15	Whole_Blood	-0.0424984	0.00527818	0.981562	0.958392	1.00529	0.982(0.958,1.005)
ENSG00000222011	7	FAM185A	102389418	rs4729853	7	102354008	A	C	0.181909	-0.00698572	0.00452443	0.1226	0.372814	0.0526388	1.41583e-12	-0.0187378	0.0124209	0.131409	0.511804	10	Whole_Blood	-0.0430828	0.00560716	0.981437	0.957832	1.00562	0.981(0.958,1.006)
ENSG00000197119	14	SLC25A29	100757448	rs8009897	14	100824563	A	G	0.764414	-0.00650785	0.00428712	0.129	-0.551539	0.0414951	2.58769e-40	0.0117994	0.00782354	0.131504	0.614134	20	Whole_Blood	-0.00353474	0.0271335	1.01187	0.996472	1.02751	1.012(0.996,1.028)
ENSG00000100889	14	PCK2	24563262	rs8017358	14	24525274	A	G	0.528827	0.0057178	0.00369367	0.1217	0.170401	0.0291038	4.7718e-09	0.0335549	0.0224211	0.134504			Whole_Blood	-0.0103905	0.0775003	1.03412	0.989663	1.08058	1.034(0.99,1.081)
ENSG00000128951	15	DUT	48623208	rs74012001	15	48605208	T	A	0.16998	-0.00780399	0.00522006	0.1349	0.79705	0.0392615	1.25832e-91	-0.0097911	0.00656696	0.135971	0.781928	20	Whole_Blood	-0.0226623	0.00308014	0.990257	0.977593	1.00308	0.99(0.978,1.003)
ENSG00000108528	17	SLC25A11	4840425	rs238231	17	4886772	G	A	0.703777	0.00612652	0.00398343	0.124	0.0753161	0.012727	3.26266e-09	0.0813441	0.0546465	0.136606	0.340983	15	Whole_Blood	-0.025763	0.188451	1.08474	0.974566	1.20738	1.085(0.975,1.207)
ENSG00000137513	11	NARS2	78147007	rs10793337	11	78285875	T	A	0.767396	-0.00642729	0.00430495	0.1355	0.365683	0.0349339	1.21379e-25	-0.0175761	0.0118915	0.139397	0.345515	17	Whole_Blood	-0.0408834	0.00573124	0.982577	0.959941	1.00575	0.983(0.96,1.006)
ENSG00000130347	6	RTN4IP1	107018903	rs2054365	6	107077502	A	G	0.383698	-0.0059191	0.00380161	0.1194	0.158648	0.0348494	5.30392e-06	-0.0373096	0.0253253	0.140693			Whole_Blood	-0.0869472	0.012328	0.963378	0.916726	1.0124	0.963(0.917,1.012)
ENSG00000205560	22	CPT1B	51007290	rs762676	22	51017794	G	A	0.0427435	0.0115555	0.00782365	0.1397	-0.966341	0.0603398	1.00412e-57	-0.011958	0.00813052	0.141356	0.207723	20	Whole_Blood	-0.0278938	0.00397782	0.988113	0.972492	1.00399	0.988(0.972,1.004)
ENSG00000137944	1	CCBL2	89401456	rs3738055	1	89426902	A	G	0.477137	-0.00547642	0.00369778	0.1386	-0.260098	0.0209737	2.57547e-35	0.0210552	0.0143179	0.141413	0.356699	20	Whole_Blood	-0.00700788	0.0491183	1.02128	0.993017	1.05034	1.021(0.993,1.05)
ENSG00000164983	8	TMEM65	125324231	rs4131904	8	125331729	G	A	0.323062	-0.0058585	0.00387723	0.1307	0.0867759	0.0144968	2.15249e-09	-0.067513	0.0460826	0.142909	0.508698	11	Whole_Blood	-0.157835	0.0228089	0.934716	0.853991	1.02307	0.935(0.854,1.023)
ENSG00000066926	18	FECH	55215515	rs2272783	18	55238820	G	A	0.0506958	-0.0111007	0.00740539	0.1338	-0.233885	0.0360074	8.27696e-11	0.0474621	0.0324947	0.144122			Whole_Blood	-0.0162275	0.111152	1.04861	0.983903	1.11756	1.049(0.984,1.118)
ENSG00000166743	16	ACSM1	20634559	rs7404783	16	20618004	T	C	0.175944	0.00692737	0.00471892	0.1422	0.557639	0.0518378	5.47071e-27	0.0124227	0.00854075	0.145803	0.755272	20	Whole_Blood	-0.00431717	0.0291626	1.0125	0.995692	1.02959	1.013(0.996,1.03)
ENSG00000091483	1	FH	241660903	rs10737865	1	241644560	C	T	0.427435	0.00571689	0.00375617	0.1281	-0.0878744	0.0180641	1.14703e-06	-0.0650576	0.0447881	0.146345			Whole_Blood	-0.152842	0.0227271	0.937013	0.858265	1.02299	0.937(0.858,1.023)
ENSG00000158882	1	TOMM40L	161195793	rs11590967	1	161188587	A	G	0.0506958	0.0132571	0.00901229	0.1414	0.71618	0.0786594	8.64061e-20	0.0185108	0.012747	0.146454	0.965183	10	Whole_Blood	-0.00647332	0.0434949	1.01868	0.993548	1.04445	1.019(0.994,1.044)
ENSG00000186010	19	NDUFA13	19626545	rs4808975	19	19754149	C	G	0.237575	0.00705745	0.00465838	0.1297	0.0672562	0.0133845	5.03575e-07	0.104934	0.0723428	0.146917	0.857339	3	Whole_Blood	-0.0368579	0.246726	1.11064	0.963813	1.27983	1.111(0.964,1.28)
ENSG00000063761	14	ADCK1	78266426	rs74566901	14	78282935	A	G	0.0477137	-0.011689	0.00807811	0.1478	1.24893	0.0634137	2.38211e-86	-0.00935923	0.00648546	0.148989	0.182233	20	Whole_Blood	-0.0220707	0.00335227	0.990684	0.978171	1.00336	0.991(0.978,1.003)
ENSG00000153574	2	RPIA	88991162	rs10185049	2	89079393	T	C	0.380716	-0.00557702	0.00377336	0.1394	0.130287	0.0217204	1.99322e-09	-0.0428057	0.0298281	0.151265	0.421853	4	Whole_Blood	-0.101269	0.0156574	0.958098	0.90369	1.01578	0.958(0.904,1.016)
ENSG00000214253	7	FIS1	100882739	rs10241107	7	100883973	T	C	0.0586481	-0.0115524	0.00798367	0.1478	-0.261136	0.0275115	2.26899e-21	0.0442389	0.0309261	0.152581	0.82273	8	Whole_Blood	-0.0163763	0.104854	1.04523	0.983757	1.11055	1.045(0.984,1.111)
ENSG00000122687	7	FTSJ2	2273866	rs34418140	7	2278183	T	C	0.341948	-0.00569656	0.00389109	0.1433	0.152991	0.0229263	2.50367e-11	-0.0372346	0.0260383	0.15272	0.24489	20	Whole_Blood	-0.0882697	0.0138005	0.96345	0.915514	1.0139	0.963(0.916,1.014)
ENSG00000109180	4	OCIAD1	48807229	rs7665209	4	48814687	C	T	0.478131	0.00539182	0.00369303	0.1444	-0.105968	0.0153967	5.88117e-12	-0.0508816	0.0356259	0.153229	0.224462	20	Whole_Blood	-0.120708	0.0189452	0.950391	0.886292	1.01913	0.95(0.886,1.019)
ENSG00000128694	2	OSGEPL1	190611386	rs6744787	2	190533189	T	C	0.77336	-0.00669218	0.00450348	0.1374	-0.163356	0.0348721	2.80737e-06	0.0409668	0.0289224	0.156647			Whole_Blood	-0.0157211	0.0976547	1.04182	0.984402	1.10258	1.042(0.984,1.103)
ENSG00000088766	20	CRLS1	5986736	rs6038334	20	6017259	C	G	0.705765	0.00584819	0.00402491	0.1463	-0.103114	0.017456	3.48194e-09	-0.0567158	0.0401971	0.158261	0.0557849	9	Whole_Blood	-0.135502	0.0220705	0.944863	0.873277	1.02232	0.945(0.873,1.022)
ENSG00000105953	7	OGDH	44646171	rs3735477	7	44714512	C	T	0.419483	-0.00553316	0.00374368	0.1393	-0.0995652	0.0217973	4.92932e-06	0.0555732	0.0395196	0.15966			Whole_Blood	-0.0218852	0.133032	1.05715	0.978353	1.14229	1.057(0.978,1.142)
ENSG00000213563	8	C8orf82	145751117	rs3109778	8	146031295	T	C	0.0109344	-0.0252616	0.0172434	0.1429	-0.296705	0.0631519	2.62371e-06	0.0851406	0.0608762	0.161938	0.945428	3	Whole_Blood	-0.0341768	0.204458	1.08887	0.966401	1.22686	1.089(0.966,1.227)
ENSG00000160221	21	C21orf33	45553487	rs2299818	21	45492378	G	A	0.178926	-0.00674772	0.00483015	0.1625	1.31873	0.0514997	1.28899e-144	-0.00511683	0.00366817	0.163038	0.0802314	20	Whole_Blood	-0.0123064	0.00207278	0.994896	0.987769	1.00207	0.995(0.988,1.002)
ENSG00000169228	5	RAB24	176728199	rs6879874	5	176730775	T	A	0.745527	-0.00588716	0.00406572	0.1477	-0.085154	0.0168499	4.3337e-07	0.0691355	0.0496667	0.163926	0.69792	3	Whole_Blood	-0.0282112	0.166482	1.07158	0.972183	1.18114	1.072(0.972,1.181)
ENSG00000179598	17	PLD6	17104309	rs16961474	17	17146619	A	G	0.149105	-0.00792899	0.00568387	0.1631	0.585126	0.0514801	6.17166e-30	-0.0135509	0.00978681	0.166172	0.00409728	20	Whole_Blood	-0.032733	0.00563125	0.986541	0.967797	1.00565	0.987(0.968,1.006)
ENSG00000185608	22	MRPL40	19419425	rs12165902	22	19420306	G	C	0.125249	-0.00946216	0.0066635	0.1555	-0.175409	0.0307921	1.22246e-08	0.0539434	0.0391508	0.168253	0.162516	5	Whole_Blood	-0.0227922	0.130679	1.05542	0.977466	1.1396	1.055(0.977,1.14)
ENSG00000085760	2	MTIF2	55463731	rs6545513	2	55884864	A	G	0.0407555	0.0123596	0.00859496	0.1506	0.221197	0.0468367	2.32702e-06	0.0558758	0.0406179	0.168932	0.160773	5	Whole_Blood	-0.0237353	0.135487	1.05747	0.976544	1.14509	1.057(0.977,1.145)
ENSG00000109854	11	HTATIP2	20385231	rs11025524	11	20379276	A	G	0.532803	-0.00514001	0.00370318	0.1651	0.153099	0.0161928	3.23709e-21	-0.0335731	0.0244474	0.169665	0.11822	20	Whole_Blood	-0.08149	0.0143438	0.966984	0.921742	1.01445	0.967(0.922,1.014)
ENSG00000164896	7	FASTK	150773711	rs34308016	7	150773664	T	C	0.173956	0.00707408	0.00498526	0.1559	0.109178	0.0205669	1.1057e-07	0.064794	0.047265	0.170416	0.968021	4	Whole_Blood	-0.0278454	0.157433	1.06694	0.972539	1.1705	1.067(0.973,1.171)
ENSG00000180992	6	MRPL14	44081194	rs713049	6	44091844	C	T	0.496024	0.00510925	0.00369432	0.1668	-0.183486	0.0217832	3.66059e-17	-0.0278454	0.0204037	0.172339	0.472864	10	Whole_Blood	-0.0678367	0.0121459	0.972539	0.934413	1.01222	0.973(0.934,1.012)
ENSG00000135972	2	MRPS9	105654441	rs72832244	2	105628343	A	T	0.217694	0.00639387	0.00464671	0.1687	-0.257248	0.025335	3.18542e-24	-0.0248549	0.0182282	0.172713	0.92173	20	Whole_Blood	-0.0605822	0.0108724	0.975451	0.941216	1.01093	0.975(0.941,1.011)
ENSG00000196236	22	XPNPEP3	41253081	rs103197	22	41256802	G	A	0.542744	-0.00507833	0.00369333	0.1692	0.262437	0.0284388	2.75371e-20	-0.0193507	0.0142286	0.173834	0.494187	20	Whole_Blood	-0.0472388	0.00853736	0.980835	0.95386	1.00857	0.981(0.954,1.009)
ENSG00000160957	8	RECQL4	145736667	rs117769222	8	145841855	A	G	0.0168986	0.0203207	0.0144941	0.1609	0.292402	0.0597191	9.76618e-07	0.0694957	0.051561	0.177712	0.29032	5	Whole_Blood	-0.0315639	0.170555	1.07197	0.968929	1.18596	1.072(0.969,1.186)
ENSG00000168268	3	NT5DC2	52558386	rs9863753	3	52529899	T	A	0.936382	-0.0116356	0.00853675	0.1727	-0.458416	0.0506035	1.31671e-19	0.0253822	0.0188319	0.177713	0.0211807	16	Whole_Blood	-0.0115283	0.0622927	1.02571	0.988538	1.06427	1.026(0.989,1.064)
ENSG00000139160	12	METTL20	31800094	rs12818452	12	31867507	T	C	0.553678	0.00513291	0.00371681	0.1671	-0.157237	0.0285258	3.54573e-08	-0.0326444	0.0243688	0.180377	0.31035	9	Whole_Blood	-0.0804072	0.0151184	0.967883	0.92274	1.01523	0.968(0.923,1.015)
ENSG00000124615	6	MOCS1	39867354	rs75773116	6	39904491	G	A	0.0168986	0.0213478	0.0158838	0.1788	1.85118	0.196269	4.02971e-21	0.011532	0.00866705	0.183334	0.0641579	10	Whole_Blood	-0.00545542	0.0285194	1.0116	0.994559	1.02893	1.012(0.995,1.029)
ENSG00000204237	17	OXLD1	79632066	rs35118028	17	79641578	A	G	0.0596421	0.0116872	0.00881387	0.1849	-0.317073	0.0321972	7.00272e-23	-0.0368596	0.0280485	0.188799	0.0481591	20	Whole_Blood	-0.0918347	0.0181155	0.963811	0.912256	1.01828	0.964(0.912,1.018)
ENSG00000075239	11	ACAT1	107992243	rs35219733	11	107989244	T	G	0.157058	-0.00648523	0.00485058	0.1813	0.183608	0.0301548	1.13729e-09	-0.0353211	0.0270475	0.191591	0.222669	9	Whole_Blood	-0.0883342	0.017692	0.965295	0.915455	1.01785	0.965(0.915,1.018)
ENSG00000104980	19	TIMM44	7991603	rs12980612	19	8013906	G	A	0.0854871	-0.00947448	0.00716136	0.1859	0.252052	0.037521	1.84716e-11	-0.0375894	0.028958	0.194265	0.160996	3	Whole_Blood	-0.0943471	0.0191683	0.963108	0.909967	1.01935	0.963(0.91,1.019)
ENSG00000143811	1	PYCR2	226107578	rs77157663	1	226111945	C	T	0.0626243	0.0104221	0.00801699	0.1936	0.78715	0.0605231	1.13431e-38	0.0132403	0.0102356	0.19582	0.0148159	17	Whole_Blood	-0.00682148	0.0333021	1.01333	0.993202	1.03386	1.013(0.993,1.034)
ENSG00000106153	7	CHCHD2	56169262	rs4948107	7	56173407	T	C	0.154076	0.00609966	0.00470653	0.195	-0.446249	0.0257773	3.84007e-67	-0.0136687	0.0105764	0.196224	0.87571	20	Whole_Blood	-0.0343984	0.00706104	0.986424	0.966186	1.00709	0.986(0.966,1.007)
ENSG00000109519	4	GRPEL1	7060633	rs3857178	4	7066516	A	G	0.761431	0.00593453	0.00449586	0.1867	0.148552	0.0234901	2.54847e-10	0.0399492	0.0309168	0.196304	0.901335	9	Whole_Blood	-0.0206477	0.100546	1.04076	0.979564	1.10577	1.041(0.98,1.106)
ENSG00000140374	15	ETFA	76507696	rs62027051	15	76603679	C	G	0.136183	-0.00715875	0.00554512	0.1967	0.447386	0.0367044	3.56286e-34	-0.0160013	0.0124638	0.199205	0.00167373	20	Whole_Blood	-0.0404303	0.00842775	0.984126	0.960376	1.00846	0.984(0.96,1.008)
ENSG00000143252	1	SDHC	161284047	rs34872203	1	161336802	T	C	0.0487078	0.00907351	0.00704465	0.1976	-0.379137	0.0243143	8.09901e-55	-0.023932	0.018644	0.199272	0.109737	20	Whole_Blood	-0.0604742	0.0126102	0.976352	0.941318	1.01269	0.976(0.941,1.013)
ENSG00000004864	7	SLC25A13	95749532	rs12216562	7	95967710	G	A	0.707753	-0.00512791	0.00395977	0.1953	-0.278585	0.0308581	1.74955e-19	0.018407	0.0143594	0.199885	0.975085	20	Whole_Blood	-0.00973742	0.0465514	1.01858	0.99031	1.04765	1.019(0.99,1.048)
ENSG00000011376	3	LARS2	45429998	rs12630334	3	45564439	T	A	0.332008	-0.00548805	0.0041766	0.1887	-0.119686	0.0208813	9.94162e-09	0.0458538	0.0358016	0.200273	0.264201	8	Whole_Blood	-0.0243173	0.116025	1.04692	0.975976	1.12302	1.047(0.976,1.123)
ENSG00000136874	9	STX17	102668915	rs1881751	9	102701043	G	T	0.684891	-0.00512545	0.00396707	0.1965	-0.174299	0.0225708	1.14235e-14	0.0294061	0.0230765	0.202561	0.224508	20	Whole_Blood	-0.0158238	0.074636	1.02984	0.984301	1.07749	1.03(0.984,1.077)
ENSG00000088888	20	MAVS	3827487	rs2300213	20	3986723	C	T	0.73161	0.00542957	0.00420571	0.1966	0.139624	0.0184455	3.74577e-14	0.0388871	0.0305566	0.203152	0.476917	20	Whole_Blood	-0.0210038	0.098778	1.03965	0.979215	1.10382	1.04(0.979,1.104)
ENSG00000250317	4	SMIM20	25863452	rs2305670	4	25915858	A	C	0.241551	0.00526669	0.0040954	0.1985	0.258985	0.029994	5.89545e-18	0.0203359	0.0159877	0.203384	0.356926	16	Whole_Blood	-0.011	0.0516718	1.02054	0.98906	1.05303	1.021(0.989,1.053)
ENSG00000138796	4	HADH	108910870	rs3775973	4	108926170	G	T	0.921471	-0.0102321	0.0077929	0.1891	-0.168566	0.0342855	8.80881e-07	0.0607007	0.0478508	0.204604			Whole_Blood	-0.0330869	0.154488	1.06258	0.967455	1.16706	1.063(0.967,1.167)
ENSG00000182134	1	TDRKH	151742583	rs33911740	1	151771829	G	A	0.354871	-0.0049566	0.00388144	0.2016	0.203318	0.0269768	4.81786e-14	-0.0243786	0.0193626	0.20801	0.837928	13	Whole_Blood	-0.0623293	0.0135721	0.975916	0.939573	1.01366	0.976(0.94,1.014)
ENSG00000171766	15	GATM	45653322	rs7183946	15	45629855	A	G	0.277336	0.00517356	0.00408977	0.2057	-0.319396	0.0342743	1.17631e-20	-0.0161979	0.0129221	0.210023	0.190305	20	Whole_Blood	-0.0415252	0.00912942	0.983933	0.959325	1.00917	0.984(0.959,1.009)
ENSG00000148459	10	PDSS1	26986588	rs2489593	10	26980168	A	C	0.691849	-0.00496164	0.00395035	0.2092	-0.321655	0.0219483	1.2497e-48	0.0154254	0.0123264	0.210784	0.0298376	20	Whole_Blood	-0.00873434	0.0395851	1.01554	0.991304	1.04038	1.016(0.991,1.04)
ENSG00000065911	2	MTHFD2	74425689	rs1095966	2	74419387	C	A	0.535785	0.00470499	0.00372525	0.2065	-0.115138	0.015977	5.74207e-13	-0.0408639	0.0328478	0.213485	0.236447	11	Whole_Blood	-0.105246	0.0235178	0.95996	0.900103	1.0238	0.96(0.9,1.024)
ENSG00000176340	11	COX8A	63742079	rs480211	11	63739439	T	C	0.503976	-0.00470836	0.00369283	0.2024	-0.0650369	0.0120863	7.40489e-08	0.0723953	0.0583527	0.214735	0.59633	8	Whole_Blood	-0.041976	0.186767	1.07508	0.958893	1.20535	1.075(0.959,1.205)
ENSG00000170906	19	NDUFA3	54606036	rs75622830	19	54611734	G	A	0.0994036	-0.00770297	0.00618216	0.2126	0.339272	0.0271628	8.43391e-36	-0.0227044	0.0183123	0.215032	0.809891	13	Whole_Blood	-0.0585965	0.0131877	0.977551	0.943087	1.01328	0.978(0.943,1.013)
ENSG00000183513	2	COA5	99215773	rs3203856	2	99226021	T	C	0.26839	0.00560162	0.00437285	0.2001	0.0989463	0.0207443	1.84397e-06	0.0566127	0.0457602	0.216028			Whole_Blood	-0.0330773	0.146303	1.05825	0.967464	1.15755	1.058(0.967,1.158)
ENSG00000100416	22	TRMU	46726772	rs11090859	22	46687460	G	T	0.144135	0.00720586	0.00562958	0.2005	0.152372	0.031921	1.81139e-06	0.0472912	0.0382515	0.216339			Whole_Blood	-0.0276817	0.122264	1.04843	0.972698	1.13005	1.048(0.973,1.13)
ENSG00000159199	17	ATP5G1	46970127	rs61576918	17	46985593	C	A	0.558648	-0.00469549	0.00370015	0.2046	-0.079125	0.0162457	1.11297e-06	0.0593426	0.0483245	0.219446			Whole_Blood	-0.0353734	0.154059	1.06114	0.965245	1.16656	1.061(0.965,1.167)
ENSG00000117791	1	MARC2	220921567	rs337150	1	220941281	C	A	0.213718	0.00552942	0.00448453	0.2175	-0.500816	0.0517702	3.89506e-22	-0.0110408	0.00902689	0.22129	0.545762	20	Whole_Blood	-0.0287335	0.0066519	0.98902	0.971675	1.00667	0.989(0.972,1.007)
ENSG00000107745	10	MICU1	74127098	rs10823917	10	74136946	G	C	0.606362	-0.00464906	0.00375833	0.216	-0.091538	0.0139027	4.57418e-11	0.0507883	0.041776	0.224088	0.407189	11	Whole_Blood	-0.0310927	0.132669	1.0521	0.969386	1.14187	1.052(0.969,1.142)
ENSG00000137547	8	MRPL15	55047770	rs34168614	8	55052989	T	A	0.185885	-0.0056469	0.00455395	0.2148	0.12421	0.0217393	1.10598e-08	-0.0454625	0.0375168	0.225593	0.517905	9	Whole_Blood	-0.118995	0.0280704	0.955555	0.887812	1.02847	0.956(0.888,1.028)
ENSG00000167107	17	ACSF2	48503519	rs4794144	17	48514042	G	A	0.306163	-0.00499936	0.00407446	0.2198	-0.155483	0.023337	2.69212e-11	0.0321538	0.0266459	0.227545	0.0508106	17	Whole_Blood	-0.0200722	0.0843798	1.03268	0.980128	1.08804	1.033(0.98,1.088)
ENSG00000075303	7	SLC25A40	87462883	rs10253864	7	87495372	A	G	0.0208748	-0.0130086	0.0104908	0.2149	-0.18232	0.0349715	1.8542e-07	0.0713501	0.0591456	0.227684			Whole_Blood	-0.0445753	0.187275	1.07396	0.956404	1.20596	1.074(0.956,1.206)
ENSG00000165644	10	COMTD1	76993727	rs2657294	10	76953025	C	G	0.439364	0.00467618	0.00374094	0.2111	0.0875833	0.019751	9.23452e-06	0.0533912	0.0443776	0.228933			Whole_Blood	-0.0335889	0.140371	1.05484	0.966969	1.1507	1.055(0.967,1.151)
ENSG00000181192	10	DHTKD1	12110971	rs9664990	10	12181103	A	G	0.195825	-0.0055466	0.00453153	0.2211	-0.117014	0.0208047	1.86158e-08	0.0474011	0.0396328	0.231694	0.319243	20	Whole_Blood	-0.0302792	0.125081	1.04854	0.970175	1.13324	1.049(0.97,1.133)
ENSG00000163382	1	APOA1BP	156561554	rs4661188	1	156560502	G	A	0.71173	-0.00517445	0.00426232	0.2247	0.110843	0.0161817	7.39122e-12	-0.0466827	0.0390529	0.231942	0.157244	7	Whole_Blood	-0.123226	0.029861	0.95439	0.884064	1.03031	0.954(0.884,1.03)
ENSG00000095321	9	CRAT	131857089	rs2541164	9	131876908	A	G	0.265408	-0.00501084	0.00418616	0.2314	-0.436124	0.0254962	1.35088e-65	0.0114895	0.00962203	0.232447	0.624691	20	Whole_Blood	-0.00736968	0.0303487	1.01156	0.992657	1.03081	1.012(0.993,1.031)
ENSG00000023572	1	GLRX2	193065598	rs34961778	1	193073782	G	T	0.0626243	0.00997247	0.0081408	0.2207	-0.261194	0.0546492	1.75759e-06	-0.0381803	0.0321751	0.235368			Whole_Blood	-0.101243	0.0248829	0.962539	0.903713	1.0252	0.963(0.904,1.025)
ENSG00000196365	19	LONP1	5691845	rs62107430	19	5735516	C	G	0.359841	-0.00458839	0.00382685	0.2307	-0.115406	0.0154487	8.00414e-14	0.0397587	0.0335843	0.236473	0.873469	20	Whole_Blood	-0.0260665	0.105584	1.04056	0.97427	1.11136	1.041(0.974,1.111)
ENSG00000139410	12	SDSL	113860042	rs7295347	12	113860162	G	A	0.0357853	0.0141325	0.011896	0.2347	0.529523	0.0655395	6.50624e-16	0.0266891	0.0227071	0.23985	0.719556	20	Whole_Blood	-0.0178168	0.071195	1.02705	0.982341	1.07379	1.027(0.982,1.074)
ENSG00000003509	2	NDUFAF7	37458774	rs535864421	2	37458813	C	G	0.0318091	0.0130073	0.0109122	0.2332	-0.300925	0.0537915	2.21532e-08	-0.0432244	0.0370761	0.243684	0.611421	8	Whole_Blood	-0.115894	0.0294448	0.957696	0.89057	1.02988	0.958(0.891,1.03)
ENSG00000165629	10	ATP5C1	7830092	rs1244474	10	7867377	A	G	0.359841	-0.00459536	0.00385517	0.2334	-0.0636021	0.0115948	4.12578e-08	0.0722517	0.0620285	0.244094	0.629165	3	Whole_Blood	-0.0493242	0.193828	1.07493	0.951873	1.21389	1.075(0.952,1.214)
ENSG00000132305	2	IMMT	86371055	rs13035593	2	86430497	T	C	0.475149	0.00430957	0.00369286	0.2431	-0.314637	0.0188264	1.06181e-62	-0.0136969	0.0117655	0.244357	0.216457	20	Whole_Blood	-0.0367573	0.00936348	0.986396	0.96391	1.00941	0.986(0.964,1.009)
ENSG00000063176	19	SPHK2	49122548	rs10426317	19	49148781	T	C	0.734592	-0.00478206	0.0040253	0.2346	-0.129393	0.0221895	5.50032e-09	0.0369576	0.0317481	0.244389	0.891898	4	Whole_Blood	-0.0252687	0.0991839	1.03765	0.975048	1.10427	1.038(0.975,1.104)
ENSG00000159445	1	THEM4	151846060	rs902314	1	151865439	G	A	0.916501	-0.00783179	0.00671105	0.2434	0.422395	0.0359979	8.54566e-32	-0.0185414	0.0159665	0.245532	0.607931	20	Whole_Blood	-0.0498357	0.0127529	0.981629	0.951386	1.01283	0.982(0.951,1.013)
ENSG00000152234	18	ATP5A1	43664110	rs35507656	18	43652541	C	A	0.392644	0.00435218	0.00376812	0.248	-0.255427	0.0167908	2.92918e-52	-0.0170388	0.0147947	0.24945	0.597339	20	Whole_Blood	-0.0460364	0.0119588	0.983106	0.955007	1.01203	0.983(0.955,1.012)
ENSG00000151498	11	ACAD8	134123389	rs10894790	11	134138626	G	A	0.256461	-0.00468306	0.00405109	0.2477	0.408299	0.0310561	1.76772e-39	-0.0114697	0.00996016	0.249503	0.103038	20	Whole_Blood	-0.0309916	0.00805221	0.988596	0.969484	1.00808	0.989(0.969,1.008)
ENSG00000126602	16	TRAP1	3701640	rs4786429	16	3728517	T	C	0.715706	-0.00482071	0.00418464	0.2494	0.368664	0.0215951	2.413e-65	-0.0130762	0.0113766	0.250397	0.550546	20	Whole_Blood	-0.0353743	0.00922194	0.987009	0.965244	1.00926	0.987(0.965,1.009)
ENSG00000167863	17	ATP5H	73034958	rs7219493	17	73044188	C	T	0.106362	0.00643341	0.00547059	0.2395	0.107055	0.0214788	6.22147e-07	0.0600944	0.0525038	0.252386	0.823843	3	Whole_Blood	-0.042813	0.163002	1.06194	0.95809	1.17704	1.062(0.958,1.177)
ENSG00000214026	11	MRPL23	1968508	rs1104890	11	1962700	T	C	0.177932	0.00577318	0.00503768	0.2519	-0.831992	0.0421369	8.86392e-87	-0.00693899	0.00606515	0.252593	0.245487	18	Whole_Blood	-0.0188267	0.0049487	0.993085	0.981349	1.00496	0.993(0.981,1.005)
ENSG00000138399	2	FASTKD1	170386259	rs2353192	2	170430388	C	G	0.130219	0.00585327	0.00507656	0.2488	0.281579	0.0337251	6.86979e-17	0.0207873	0.0182	0.253387	0.438433	20	Whole_Blood	-0.0148847	0.0564593	1.021	0.985226	1.05808	1.021(0.985,1.058)
ENSG00000169288	4	MRPL1	78783674	rs116037967	4	78663106	G	A	0.0119284	0.0170064	0.0148527	0.2523	0.636975	0.0863221	1.59428e-13	0.0266987	0.0235967	0.257862			Whole_Blood	-0.0195508	0.0729482	1.02706	0.980639	1.07567	1.027(0.981,1.076)
ENSG00000043514	1	TRIT1	40306723	rs137882240	1	40346661	A	G	0.101392	-0.00695484	0.00610073	0.2545	-0.432599	0.0488544	8.37857e-19	0.0160769	0.0142189	0.258195	0.632297	14	Whole_Blood	-0.0117921	0.0439459	1.01621	0.988277	1.04493	1.016(0.988,1.045)
ENSG00000215845	1	TSTD1	161007421	rs10908821	1	161008535	G	C	0.130219	0.00636023	0.00546882	0.2449	-0.157433	0.0332495	2.1916e-06	-0.0403996	0.0357699	0.258717			Whole_Blood	-0.110509	0.0297094	0.960406	0.895379	1.03016	0.96(0.895,1.03)
ENSG00000132286	11	TIMM10B	6502677	rs2555160	11	6516458	C	T	0.37674	-0.00442063	0.00389826	0.2567	-0.242732	0.0237247	1.43756e-24	0.018212	0.0161583	0.259701	0.685681	20	Whole_Blood	-0.0134583	0.0498823	1.01838	0.986632	1.05115	1.018(0.987,1.051)
ENSG00000165792	14	METTL17	21457929	rs2741729	14	21456092	A	C	0.310139	-0.0044917	0.00398554	0.2595	-0.23332	0.0192694	9.54035e-34	0.0192512	0.0171557	0.261799	0.406403	20	Whole_Blood	-0.014374	0.0528764	1.01944	0.985729	1.0543	1.019(0.986,1.054)
ENSG00000106603	7	COA1	43648055	rs17531092	7	43687677	G	A	0.196819	-0.0054315	0.00483229	0.261	0.396462	0.0366748	3.08011e-27	-0.0136999	0.0122542	0.263578	0.349847	20	Whole_Blood	-0.0377181	0.0103183	0.986394	0.962984	1.01037	0.986(0.963,1.01)
ENSG00000161513	17	FDXR	72858619	rs492095	17	72869078	A	G	0.724652	0.0049278	0.00430376	0.252	0.169949	0.0342898	7.18629e-07	0.0289958	0.0259908	0.264586			Whole_Blood	-0.0219462	0.0799378	1.02942	0.978293	1.08322	1.029(0.978,1.083)
ENSG00000126267	19	COX6B1	36139125	rs4806187	19	36149761	G	A	0.511928	-0.00414738	0.00369313	0.2613	-0.0856048	0.0111649	1.75619e-14	0.048448	0.0436019	0.266506	0.573887	13	Whole_Blood	-0.0370117	0.133908	1.04964	0.963665	1.14329	1.05(0.964,1.143)
ENSG00000082212	18	ME2	48405419	rs2850543	18	48425251	T	A	0.535785	-0.00411552	0.00369768	0.2658	0.25604	0.0205352	1.11148e-35	-0.0160737	0.0144992	0.267606	0.640809	20	Whole_Blood	-0.0444921	0.0123447	0.984055	0.956483	1.01242	0.984(0.956,1.012)
ENSG00000130414	2	NDUFA10	240831867	rs10166776	2	240967312	A	G	0.343936	-0.00432569	0.00390758	0.2685	-0.414544	0.0250595	1.81701e-61	0.0104348	0.00944729	0.269363	0.457217	20	Whole_Blood	-0.00808189	0.0289515	1.01049	0.991951	1.02937	1.01(0.992,1.029)
ENSG00000166920	15	C15orf48	45722727	rs76504576	15	46472773	C	T	0.0218688	-0.0139707	0.0123963	0.2597	-0.602439	0.109038	3.294e-08	0.0231902	0.0210006	0.26948			Whole_Blood	-0.017971	0.0643514	1.02346	0.98219	1.06647	1.023(0.982,1.066)
ENSG00000147471	8	PROSC	37620111	rs7463174	8	37635649	G	A	0.140159	-0.00532943	0.0048143	0.2685	0.220954	0.0200168	2.49339e-28	-0.0241201	0.021898	0.27069	0.260046	6	Whole_Blood	-0.0670402	0.0188	0.976168	0.935158	1.01898	0.976(0.935,1.019)
ENSG00000105552	19	BCAT2	49298319	rs493841	19	49301877	T	C	0.502982	0.00417525	0.00370475	0.2597	0.113439	0.0221302	2.96006e-07	0.0368061	0.0334385	0.271023	0.537005	4	Whole_Blood	-0.0287334	0.102346	1.03749	0.971676	1.10777	1.037(0.972,1.108)
ENSG00000116898	1	MRPS15	36921319	rs60389557	1	36911686	C	T	0.0904573	-0.00724375	0.00643889	0.2606	0.147628	0.0300826	9.22806e-07	-0.0490676	0.044747	0.272836			Whole_Blood	-0.136772	0.0386365	0.952117	0.872169	1.03939	0.952(0.872,1.039)
ENSG00000116874	1	WARS2	119573839	rs2765543	1	119563411	A	G	0.257455	0.00466846	0.00422103	0.2687	-0.210803	0.031281	1.59467e-11	-0.0221461	0.0202915	0.275097	0.206665	9	Whole_Blood	-0.0619174	0.0176252	0.978097	0.93996	1.01778	0.978(0.94,1.018)
ENSG00000145439	4	CBR4	169784921	rs17054653	4	169934459	T	C	0.124254	0.00694816	0.00628224	0.2686	0.1685	0.0302561	2.56034e-08	0.0412353	0.0380114	0.278004	0.53298	8	Whole_Blood	-0.033267	0.115738	1.0421	0.96728	1.1227	1.042(0.967,1.123)
ENSG00000064012	2	CASP8	202098166	rs3185378	2	202151439	C	G	0.614314	-0.00411465	0.00382047	0.2816	0.28276	0.0172008	1.00976e-60	-0.0145517	0.0135403	0.282511	0.271611	20	Whole_Blood	-0.0410907	0.0119873	0.985554	0.959742	1.01206	0.986(0.96,1.012)
ENSG00000156398	10	SFXN2	104474295	rs2902548	10	104487382	T	C	0.167992	0.00524482	0.00484734	0.279	-0.223601	0.0319339	2.52349e-12	-0.0234562	0.0219358	0.284931	0.283293	3	Whole_Blood	-0.0664504	0.019538	0.976817	0.935709	1.01973	0.977(0.936,1.02)
ENSG00000160439	19	RDH13	55550476	rs3816043	19	55574512	A	G	0.502982	-0.00395507	0.00369288	0.2843	0.539372	0.0300078	3.09279e-72	-0.00733274	0.00685877	0.285023	0.596981	20	Whole_Blood	-0.0207759	0.00611045	0.992694	0.979438	1.00613	0.993(0.979,1.006)
ENSG00000198721	6	ECI2	4115923	rs611500	6	4126763	G	C	0.415507	-0.00412412	0.00377321	0.2743	-0.120973	0.0244019	7.13946e-07	0.0340912	0.0319395	0.285806	0.486407	4	Whole_Blood	-0.0285102	0.0966926	1.03468	0.971892	1.10152	1.035(0.972,1.102)
ENSG00000181240	19	SLC25A41	6426048	rs1141220	19	6436196	G	A	0.49503	-0.00400174	0.00374344	0.2852	-0.607683	0.0439507	1.76492e-43	0.00658524	0.00617857	0.286505	0.375981	20	Whole_Blood	-0.00552476	0.0186952	1.00661	0.99449	1.01887	1.007(0.994,1.019)
ENSG00000183773	22	AIFM3	21319396	rs178255	22	21322836	C	T	0.929423	0.0101088	0.00945631	0.2851	0.707112	0.0585686	1.46299e-33	0.0142959	0.0134255	0.286951	0.374074	14	Whole_Blood	-0.0120181	0.0406099	1.0144	0.988054	1.04145	1.014(0.988,1.041)
ENSG00000127838	2	PNKD	219135115	rs10203039	2	219187367	C	T	0.609344	0.00413179	0.00387234	0.2857	0.283196	0.0261391	2.37096e-27	0.0145898	0.0137399	0.288298	0.0934235	15	Whole_Blood	-0.0123404	0.04152	1.0147	0.987735	1.04239	1.015(0.988,1.042)
ENSG00000100348	22	TXN2	36863083	rs713802	22	36921188	C	T	0.0208748	0.0108501	0.0101308	0.2842	0.321029	0.049264	7.19646e-11	0.0337978	0.0319806	0.290593	0.938244	13	Whole_Blood	-0.0288842	0.0964798	1.03438	0.971529	1.10129	1.034(0.972,1.101)
ENSG00000154079	6	C6orf57	71276620	rs13206086	6	71249933	A	G	0.37674	-0.00404122	0.00379102	0.2864	-0.171914	0.0299146	9.09394e-09	0.0235072	0.022428	0.294583	0.551338	6	Whole_Blood	-0.0204517	0.0674661	1.02379	0.979756	1.06979	1.024(0.98,1.07)
ENSG00000120915	8	EPHX2	27348296	rs1042064	8	27402132	C	T	0.239563	0.00434425	0.00412952	0.2926	0.204363	0.0228468	3.72176e-19	0.0212575	0.0203461	0.296116	0.651145	12	Whole_Blood	-0.0186209	0.0611359	1.02149	0.981551	1.06304	1.021(0.982,1.063)
ENSG00000089163	12	SIRT4	120740119	rs3847969	12	120731003	G	A	0.0536779	0.0084567	0.0079705	0.2885	0.515395	0.0981599	1.51635e-07	0.0164082	0.0157774	0.298349	0.652866	3	Whole_Blood	-0.0145155	0.0473319	1.01654	0.985589	1.04847	1.017(0.986,1.048)
ENSG00000108561	17	C1QBP	5336097	rs28429022	17	5354471	G	A	0.329026	0.00409034	0.00385882	0.2892	0.0928184	0.0191304	1.22292e-06	0.0440683	0.0425544	0.300401	0.102575	5	Whole_Blood	-0.0393383	0.127475	1.04505	0.961425	1.13596	1.045(0.961,1.136)
ENSG00000091140	7	DLD	107531415	rs77067299	7	107556543	G	A	0.126243	-0.00560841	0.00529595	0.2895	0.0866198	0.01955	9.39334e-06	-0.0647475	0.0628624	0.303016			Whole_Blood	-0.187958	0.0584628	0.937304	0.82865	1.06021	0.937(0.829,1.06)
ENSG00000116096	2	SPR	73114489	rs13415903	2	72262348	A	G	0.0139165	0.0181487	0.0173174	0.2946	0.450769	0.0836639	7.13042e-08	0.0402616	0.0391375	0.303611			Whole_Blood	-0.0364479	0.116971	1.04108	0.964208	1.12409	1.041(0.964,1.124)
ENSG00000138029	2	HADHB	26466038	rs17529722	2	26635442	A	G	0.578529	0.00393671	0.00375282	0.294	-0.0889222	0.0175634	4.12874e-07	-0.0442714	0.0430998	0.304334			Whole_Blood	-0.128747	0.0402042	0.956694	0.879196	1.04102	0.957(0.879,1.041)
ENSG00000123213	5	NLN	65018023	rs2561225	5	65038564	A	G	0.23161	-0.00433281	0.00423126	0.3057	0.342307	0.0283344	1.33109e-33	-0.0126577	0.0124053	0.307567	0.54667	20	Whole_Blood	-0.0369721	0.0116567	0.987422	0.963703	1.01172	0.987(0.964,1.012)
ENSG00000108599	17	AKAP10	19807615	rs73296067	17	19880301	A	G	0.11332	0.00563561	0.0055414	0.309	0.508066	0.0266331	3.95754e-81	0.0110923	0.0109223	0.30984	0.707093	20	Whole_Blood	-0.0103154	0.0325	1.01115	0.989738	1.03303	1.011(0.99,1.033)
ENSG00000169567	5	HINT1	130494720	rs3864281	5	130497067	T	C	0.0357853	-0.0135705	0.0131243	0.301	-0.12964	0.0242261	8.73465e-08	0.104679	0.103109	0.31	0.0513708	7	Whole_Blood	-0.0974146	0.306773	1.11035	0.90718	1.35903	1.11(0.907,1.359)
ENSG00000005156	17	LIG3	33307513	rs1003918	17	33332177	A	G	0.477137	-0.00376375	0.00369357	0.308	-0.162991	0.0185943	1.85686e-18	0.0230918	0.0228138	0.31145	0.12047	20	Whole_Blood	-0.0216232	0.0678068	1.02336	0.978609	1.07016	1.023(0.979,1.07)
ENSG00000125434	17	SLC25A35	8191081	rs11657904	17	8219636	G	A	0.311133	0.00407371	0.00392458	0.2995	-0.136065	0.0300388	5.90845e-06	-0.0299395	0.0295911	0.311646			Whole_Blood	-0.0879381	0.0280591	0.970504	0.915818	1.02846	0.971(0.916,1.028)
ENSG00000183605	10	SFXN4	120900279	rs10749291	10	120920588	C	T	0.437376	-0.00375285	0.00370835	0.3113	0.53993	0.031575	1.48579e-65	-0.00695062	0.00688022	0.312384	0.981379	20	Whole_Blood	-0.0204359	0.00653461	0.993073	0.979772	1.00656	0.993(0.98,1.007)
ENSG00000132906	1	CASP9	15817327	rs12691551	1	15907908	G	C	0.37674	0.00381073	0.00372506	0.3065	0.148588	0.0253312	4.46945e-09	0.0256463	0.0254481	0.313556	0.258557	6	Whole_Blood	-0.024232	0.0755246	1.02598	0.976059	1.07845	1.026(0.976,1.078)
ENSG00000126432	11	PRDX5	64085560	rs71456304	11	64076244	T	C	0.162028	0.00506383	0.00501369	0.3123	0.28802	0.0266849	3.69925e-27	0.0175815	0.0174835	0.314605	0.0210798	20	Whole_Blood	-0.0166862	0.0518492	1.01774	0.983452	1.05322	1.018(0.983,1.053)
ENSG00000160072	1	ATAD3B	1407143	rs116603779	1	1469861	T	C	0.0129225	-0.0153977	0.0152907	0.3139	-0.932273	0.0819017	5.09229e-30	0.0165163	0.0164656	0.315821	0.67959	20	Whole_Blood	-0.0157563	0.0487889	1.01665	0.984367	1.05	1.017(0.984,1.05)
ENSG00000100596	14	SPTLC2	77972340	rs2272587	14	78023519	G	C	0.572565	0.00376771	0.0037341	0.3131	-0.123164	0.0140239	1.59953e-18	-0.030591	0.0305176	0.316148	0.329373	19	Whole_Blood	-0.0904055	0.0292235	0.969872	0.913561	1.02965	0.97(0.914,1.03)
ENSG00000120662	13	MTRF1	41790505	rs4304932	13	41986846	C	T	0.735586	0.00460865	0.00450504	0.3065	0.145852	0.02976	9.53799e-07	0.0315981	0.0315534	0.316626	0.0937594	3	Whole_Blood	-0.0302466	0.0934428	1.0321	0.970206	1.09795	1.032(0.97,1.098)
ENSG00000144741	3	SLC25A26	66119285	rs1482035	3	66296788	T	A	0.402584	-0.00379396	0.00373422	0.3099	-0.100915	0.0180975	2.45867e-08	0.0375956	0.0376128	0.317531	0.846461	13	Whole_Blood	-0.0361255	0.111317	1.03831	0.964519	1.11775	1.038(0.965,1.118)
ENSG00000159423	1	ALDH4A1	19197926	rs28530674	1	19234134	G	A	0.0437376	0.00965698	0.00965698	0.3173	-0.488879	0.051056	1.01514e-21	-0.0197533	0.0198607	0.319935	0.539038	13	Whole_Blood	-0.0586803	0.0191737	0.980441	0.943008	1.01936	0.98(0.943,1.019)
ENSG00000127554	16	GFER	2034208	rs740582	16	2058040	A	T	0.176938	0.00471776	0.00468496	0.314	0.159992	0.0286053	2.23054e-08	0.0294875	0.0297533	0.321654	0.690565	7	Whole_Blood	-0.028829	0.087804	1.02993	0.971583	1.09177	1.03(0.972,1.092)
ENSG00000105341	19	ATP5SL	41937223	rs13344563	19	41945904	C	G	0.408549	0.00381468	0.00381468	0.3172	0.124227	0.0176372	1.87495e-12	0.0307073	0.0310153	0.322139	0.49968	4	Whole_Blood	-0.0300827	0.0914973	1.03118	0.970365	1.09581	1.031(0.97,1.096)
ENSG00000143384	1	MCL1	150547032	rs4970966	1	150584103	T	G	0.241551	0.00447183	0.00448529	0.3188	-0.141217	0.0185035	2.31306e-14	-0.0316664	0.0320315	0.322859	0.274936	9	Whole_Blood	-0.0944481	0.0311153	0.96883	0.909875	1.0316	0.969(0.91,1.032)
ENSG00000171204	11	TMEM126B	85339629	rs290179	11	85400063	A	G	0.387674	-0.00383471	0.00381184	0.3143	-0.100003	0.0195784	3.25873e-07	0.038346	0.0388495	0.323624	0.537714	4	Whole_Blood	-0.037799	0.114491	1.03909	0.962906	1.1213	1.039(0.963,1.121)
ENSG00000119471	9	HSDL2	115142217	rs4979115	9	115207757	A	G	0.243539	0.00460273	0.00457528	0.3145	-0.0628209	0.0135788	3.72094e-06	-0.0732675	0.0745325	0.325594			Whole_Blood	-0.219351	0.0728162	0.929352	0.80304	1.07553	0.929(0.803,1.076)
ENSG00000103150	16	MLYCD	83932731	rs889636	16	83966174	G	A	0.298211	-0.00395949	0.00395553	0.317	-0.102373	0.0225556	5.6602e-06	0.0386771	0.039567	0.328317			Whole_Blood	-0.0388742	0.116228	1.03943	0.961872	1.12325	1.039(0.962,1.123)
ENSG00000105607	19	GCDH	13001840	rs8012	19	13010520	G	A	0.521869	-0.00361589	0.00369345	0.3274	0.30481	0.0216281	4.18052e-45	-0.0118628	0.0121464	0.328744	0.0846458	20	Whole_Blood	-0.0356697	0.0119441	0.988207	0.964959	1.01202	0.988(0.965,1.012)
ENSG00000157379	14	DHRS1	24759804	rs10134537	14	24760764	A	G	0.0636183	0.00785335	0.00807127	0.3308	-0.489492	0.0494407	4.13801e-23	-0.0160439	0.0165685	0.332877	0.248815	11	Whole_Blood	-0.0485182	0.0164304	0.984084	0.95264	1.01657	0.984(0.953,1.017)
ENSG00000166321	10	NUDT13	74870217	rs12258994	10	74944774	A	G	0.0596421	0.00767723	0.00796393	0.3351	-0.819619	0.0654469	5.55843e-36	-0.00936683	0.00974537	0.336473	0.609695	6	Whole_Blood	-0.0284678	0.0097341	0.990677	0.971934	1.00978	0.991(0.972,1.01)
ENSG00000241878	22	PISD	32014477	rs5753741	22	32041055	T	C	0.518887	-0.00357261	0.00369836	0.3343	0.122841	0.0128338	1.05163e-21	-0.0290832	0.0302598	0.336493	0.863702	20	Whole_Blood	-0.0883924	0.030226	0.971336	0.915402	1.03069	0.971(0.915,1.031)
ENSG00000130489	22	SCO2	50961997	rs131805	22	50964153	C	T	0.775348	-0.00443593	0.00461595	0.3366	-0.673941	0.0379301	1.25166e-70	0.00658207	0.0068592	0.337258	0.300288	20	Whole_Blood	-0.00686196	0.0200261	1.0066	0.993162	1.02023	1.007(0.993,1.02)
ENSG00000167264	16	DUS2	68021649	rs56303487	16	68029739	T	C	0.184891	-0.0046001	0.00480177	0.3381	0.355988	0.0268865	5.12863e-40	-0.0129221	0.0135238	0.339324	0.615671	20	Whole_Blood	-0.0394287	0.0135845	0.987161	0.961338	1.01368	0.987(0.961,1.014)
ENSG00000069998	22	CECR5	17618401	rs13055392	22	17616245	G	A	0.0387674	0.00874752	0.009112	0.3369	0.400556	0.0623845	1.35596e-10	0.0218384	0.0230012	0.342394	0.454217	17	Whole_Blood	-0.023244	0.0669208	1.02208	0.977024	1.06921	1.022(0.977,1.069)
ENSG00000163541	2	SUCLG1	84650647	rs13006052	2	84697114	A	G	0.827038	0.00442912	0.00458027	0.3337	-0.0734564	0.016137	5.31254e-06	-0.0602959	0.063745	0.344203			Whole_Blood	-0.185236	0.0646443	0.941486	0.830908	1.06678	0.941(0.831,1.067)
ENSG00000148343	9	FAM73B	131798900	rs7042889	9	131795361	C	A	0.0487078	0.00758683	0.00794432	0.3396	-0.25788	0.0389889	3.73586e-11	-0.02942	0.0311257	0.344558	0.838178	3	Whole_Blood	-0.0904264	0.0315864	0.971009	0.913542	1.03209	0.971(0.914,1.032)
ENSG00000132541	8	HRSP12	99114572	rs35361755	8	99107939	C	G	0.291252	-0.00380687	0.00397792	0.3383	-0.201411	0.0357058	1.69211e-08	0.018901	0.0200325	0.345416	0.180395	4	Whole_Blood	-0.0203627	0.0581647	1.01908	0.979843	1.05989	1.019(0.98,1.06)
ENSG00000048544	6	MRPS10	42174539	rs11618	6	42175927	A	G	0.637177	-0.00367595	0.00392729	0.3493	0.363548	0.0246694	3.7394e-49	-0.0101113	0.0108245	0.350243	0.211851	19	Whole_Blood	-0.0313273	0.0111047	0.98994	0.969158	1.01117	0.99(0.969,1.011)
ENSG00000087157	17	PGS1	76374721	rs62079138	17	76359676	T	A	0.210736	-0.00437697	0.00460733	0.342	-0.0821302	0.0161485	3.65823e-07	0.053293	0.0570681	0.350382	0.0340946	6	Whole_Blood	-0.0585605	0.165146	1.05474	0.943121	1.17957	1.055(0.943,1.18)
ENSG00000167468	19	GPX4	1103936	rs8103169	19	1103414	G	A	0.447316	0.00345766	0.00369804	0.35	0.19656	0.019835	3.77505e-23	0.0175909	0.0188973	0.351923	0.854181	19	Whole_Blood	-0.0194478	0.0546296	1.01775	0.98074	1.05615	1.018(0.981,1.056)
ENSG00000122971	12	ACADS	121163538	rs56401401	12	121186314	A	G	0.0417495	-0.0101469	0.0107716	0.3464	-0.298282	0.0621282	1.5782e-06	0.0340177	0.0368007	0.355291	0.60456	5	Whole_Blood	-0.0381117	0.106147	1.0346	0.962605	1.11199	1.035(0.963,1.112)
ENSG00000101365	20	IDH3B	2639041	rs2235954	20	2644975	T	C	0.833996	-0.00450619	0.0048143	0.3494	0.0894366	0.0162758	3.90573e-08	-0.0503841	0.0546045	0.356158	0.745951	4	Whole_Blood	-0.157409	0.0566407	0.950864	0.854355	1.05828	0.951(0.854,1.058)
ENSG00000060762	6	MPC1	166778407	rs4710032	6	166673913	G	A	0.333002	0.00355874	0.0038598	0.3566	0.293652	0.0284466	5.55033e-25	0.0121189	0.0131965	0.358439	0.305629	20	Whole_Blood	-0.0137462	0.037984	1.01219	0.986348	1.03871	1.012(0.986,1.039)
ENSG00000169230	5	PRELID1	176730775	rs10051822	5	176735187	T	G	0.813121	-0.00408342	0.0044385	0.3575	0.26267	0.0187788	1.85686e-44	-0.0155458	0.0169341	0.35861	0.269629	20	Whole_Blood	-0.0487366	0.017645	0.984574	0.952432	1.0178	0.985(0.952,1.018)
ENSG00000166548	16	TK2	66541906	rs8060922	16	66598583	C	A	0.136183	-0.00531033	0.00581635	0.361	0.393751	0.0249983	6.74914e-56	-0.0134865	0.0147964	0.362048	0.313372	20	Whole_Blood	-0.0424874	0.0155144	0.986604	0.958402	1.01564	0.987(0.958,1.016)
ENSG00000136897	9	MRPL50	104149915	rs12379138	9	104413743	A	C	0.238569	0.00399199	0.00431101	0.3545	0.124971	0.0251776	6.9208e-07	0.0319433	0.0350912	0.362667			Whole_Blood	-0.0368355	0.100722	1.03246	0.963835	1.10597	1.032(0.964,1.106)
ENSG00000136003	12	ISCU	108956358	rs1016881	12	108949966	G	C	0.670974	-0.00364462	0.00397451	0.3592	-0.185056	0.0250492	1.49382e-13	0.0196947	0.0216421	0.362814	0.831595	7	Whole_Blood	-0.0227238	0.0621132	1.01989	0.977532	1.06408	1.02(0.978,1.064)
ENSG00000175198	13	PCCA	100741269	rs9585452	13	101148309	A	G	0.255467	0.00382087	0.00416671	0.3593	0.148414	0.0259949	1.13404e-08	0.0257447	0.0284347	0.365256	0.5165	8	Whole_Blood	-0.0299873	0.0814767	1.02608	0.970458	1.08489	1.026(0.97,1.085)
ENSG00000125648	19	SLC25A23	6436090	rs2289783	19	6459352	A	C	0.0377734	0.00940255	0.010276	0.3604	0.228466	0.0424284	7.25495e-08	0.0411551	0.045623	0.36702			Whole_Blood	-0.048266	0.130576	1.04201	0.95288	1.13948	1.042(0.953,1.139)
ENSG00000063854	16	HAGH	1845621	rs238679	16	1872479	G	A	0.784294	0.00412344	0.00452132	0.3615	-0.0915972	0.0169237	6.21942e-08	-0.0450171	0.0500567	0.368481	0.834293	17	Whole_Blood	-0.143128	0.053094	0.955981	0.866643	1.05453	0.956(0.867,1.055)
ENSG00000148672	10	GLUD1	88810243	rs147237633	10	88915735	G	T	0.168986	0.00465086	0.00508847	0.3608	-0.107373	0.0238907	6.97841e-06	-0.043315	0.0483607	0.370431			Whole_Blood	-0.138102	0.051472	0.95761	0.87101	1.05282	0.958(0.871,1.053)
ENSG00000107959	10	PITRM1	3179920	rs76088740	10	3193412	T	C	0.0447316	0.00744501	0.00834642	0.3723	-0.652475	0.054584	6.2181e-33	-0.0114104	0.0128275	0.37372	0.459079	20	Whole_Blood	-0.0365523	0.0137315	0.988654	0.964108	1.01383	0.989(0.964,1.014)
ENSG00000151552	4	QDPR	17461884	rs10020773	4	17526682	C	A	0.235586	0.00394202	0.00444421	0.3751	-0.633368	0.0315184	8.1314e-90	-0.00622389	0.00702362	0.375544	0.842599	20	Whole_Blood	-0.0199902	0.00754241	0.993795	0.980208	1.00757	0.994(0.98,1.008)
ENSG00000114686	3	MRPL3	131181056	rs6806351	3	132058723	T	C	0.208748	0.00398139	0.00441396	0.367	-0.0841	0.0187361	7.16694e-06	-0.0473412	0.0535339	0.376522			Whole_Blood	-0.152268	0.0575852	0.953762	0.858758	1.05928	0.954(0.859,1.059)
ENSG00000119673	14	ACOT2	74034324	rs553042225	14	74048687	C	A	0.202783	0.0040068	0.00447187	0.3701	-0.190952	0.0357447	9.1876e-08	-0.0209833	0.0237459	0.376881	0.808751	4	Whole_Blood	-0.0675253	0.0255587	0.979235	0.934704	1.02589	0.979(0.935,1.026)
ENSG00000174886	19	NDUFA11	5891287	rs4807821	19	5898613	G	A	0.664016	-0.0034414	0.00384944	0.3715	0.0788481	0.0145445	5.92168e-08	-0.043646	0.0494804	0.37773	0.468234	20	Whole_Blood	-0.140628	0.0533356	0.957293	0.868813	1.05478	0.957(0.869,1.055)
ENSG00000147684	8	NDUFB9	125551344	rs6982197	8	125549726	A	T	0.480119	-0.00327192	0.00369292	0.3756	0.0935541	0.0140174	2.4871e-11	-0.0349736	0.0398199	0.379784	0.482698	10	Whole_Blood	-0.113021	0.0430734	0.965631	0.893132	1.04401	0.966(0.893,1.044)
ENSG00000100294	22	MCAT	43528212	rs47341	22	43560763	T	C	0.364811	0.00337281	0.00379821	0.3746	-0.131469	0.0221637	2.99785e-09	-0.0256548	0.0292125	0.379828	0.932504	5	Whole_Blood	-0.0829113	0.0316017	0.974671	0.920433	1.03211	0.975(0.92,1.032)
ENSG00000068120	17	COASY	40713485	rs74886553	17	40717672	G	C	0.0626243	-0.00760627	0.00853678	0.3729	-0.153595	0.0308667	6.48881e-07	0.0495216	0.0564637	0.380459			Whole_Blood	-0.0611473	0.16019	1.05077	0.940685	1.17373	1.051(0.941,1.174)
ENSG00000173137	8	ADCK5	145596790	rs1209871	8	146083788	T	C	0.868787	0.00473302	0.005318	0.3733	-0.121235	0.0265101	4.80435e-06	-0.03904	0.0446882	0.382331			Whole_Blood	-0.126629	0.0485489	0.961712	0.881061	1.04975	0.962(0.881,1.05)
ENSG00000119723	14	COQ6	74416629	rs2018125	14	74299507	T	A	0.240557	-0.00380392	0.00432756	0.3794	-0.211214	0.037311	1.50575e-08	0.0180098	0.0207345	0.385071	0.903874	4	Whole_Blood	-0.0226298	0.0586494	1.01817	0.977624	1.0604	1.018(0.978,1.06)
ENSG00000100300	22	TSPO	43547520	rs138923	22	43561982	T	C	0.637177	0.00337194	0.00388921	0.3859	0.0984382	0.0110681	5.90382e-19	0.0342544	0.0396964	0.388187	0.94494	12	Whole_Blood	-0.0435505	0.112059	1.03485	0.957384	1.11858	1.035(0.957,1.119)
ENSG00000166896	12	XRCC6BP1	58335324	rs3751325	12	58335626	T	A	0.313121	-0.00338041	0.00392159	0.3884	-0.772379	0.0356074	2.46517e-104	0.00437663	0.0050813	0.389062	0.58054	20	Whole_Blood	-0.00558272	0.014336	1.00439	0.994433	1.01444	1.004(0.994,1.014)
ENSG00000072062	19	PRKACA	14202500	rs3786661	19	14222509	T	C	0.227634	-0.00370217	0.00426517	0.3853	0.0720756	0.0143588	5.17766e-07	-0.0513651	0.0600546	0.392381			Whole_Blood	-0.169072	0.0663419	0.949932	0.844448	1.06859	0.95(0.844,1.069)
ENSG00000248098	19	BCKDHA	41884215	rs3826713	19	41892269	T	C	0.582505	-0.00325566	0.00381225	0.393	0.227776	0.0203583	4.6489e-29	-0.0142932	0.0167855	0.394479	0.0485755	15	Whole_Blood	-0.0471928	0.0186064	0.985808	0.953903	1.01878	0.986(0.954,1.019)
ENSG00000169169	19	CPT1C	50194155	rs45492293	19	50193947	G	A	0.0616302	0.00722453	0.00843987	0.3918	0.37799	0.0756543	5.84471e-07	0.019113	0.0226536	0.398833	0.337082	5	Whole_Blood	-0.0252881	0.0635141	1.0193	0.975029	1.06557	1.019(0.975,1.066)
ENSG00000130312	19	MRPL34	17403418	rs35371421	19	17412947	C	T	0.426441	0.00318216	0.00377033	0.3986	0.314	0.0196665	2.19531e-57	0.0101343	0.0120242	0.399327	0.116823	20	Whole_Blood	-0.0134331	0.0337017	1.01019	0.986657	1.03428	1.01(0.987,1.034)
ENSG00000138095	2	LRPPRC	44113647	rs6720846	2	44123073	T	A	0.399602	-0.00317184	0.00376704	0.4	0.132861	0.0155086	1.0627e-17	-0.0238734	0.0284898	0.402052	0.252532	20	Whole_Blood	-0.0797134	0.0319666	0.976409	0.923381	1.03248	0.976(0.923,1.032)
ENSG00000132781	1	MUTYH	45794835	rs10789459	1	45758503	T	C	0.431412	0.00318135	0.00374718	0.3959	0.0875855	0.0173661	4.57159e-07	0.0363228	0.043385	0.402469	0.362384	4	Whole_Blood	-0.0487118	0.121357	1.03699	0.952456	1.12903	1.037(0.952,1.129)
ENSG00000180902	2	D2HGDH	242673994	rs4425108	2	242697998	G	C	0.569583	-0.00308616	0.00370933	0.4057	-0.356138	0.0258729	4.14323e-43	0.00866563	0.0104344	0.406265	0.438058	20	Whole_Blood	-0.0117858	0.0291171	1.0087	0.988283	1.02955	1.009(0.988,1.03)
ENSG00000133983	14	COX16	70791798	rs2877658	14	70825397	G	A	0.698807	0.0032853	0.00392041	0.4022	0.12691	0.0226521	2.11194e-08	0.0258869	0.0312349	0.407229	0.755582	3	Whole_Blood	-0.0353335	0.0871073	1.02622	0.965283	1.09101	1.026(0.965,1.091)
ENSG00000135441	12	BLOC1S1	56109820	rs55927117	12	56070774	A	G	0.256461	-0.0032725	0.00395229	0.4074	-0.161886	0.0114559	2.43857e-45	0.0202148	0.0244559	0.408474	0.531125	5	Whole_Blood	-0.0277188	0.0681484	1.02042	0.972662	1.07052	1.02(0.973,1.071)
ENSG00000107020	9	PLGRKT	5357973	rs2381277	9	5381870	G	A	0.646123	0.00311531	0.00380845	0.4135	-0.196697	0.0200862	1.211e-22	-0.0158381	0.0194294	0.41498	0.946121	20	Whole_Blood	-0.0539197	0.0222435	0.984287	0.947508	1.02249	0.984(0.948,1.022)
ENSG00000184428	8	TOP1MT	144386554	rs2450763	8	144448393	A	G	0.0516899	0.00643491	0.00794433	0.4179	0.563076	0.052775	1.41572e-26	0.0114281	0.0141494	0.419277			Whole_Blood	-0.0163047	0.0391609	1.01149	0.983827	1.03994	1.011(0.984,1.04)
ENSG00000180185	16	FAHD1	1876968	rs2268670	16	1871329	T	C	0.180915	0.00370477	0.00457944	0.4186	0.499524	0.0365589	1.67629e-42	0.0074166	0.00918366	0.419329	0.611466	20	Whole_Blood	-0.0105834	0.0254166	1.00744	0.989472	1.02574	1.007(0.989,1.026)
ENSG00000183648	14	NDUFB1	92582466	rs2025071	14	92627668	A	T	0.380716	0.003055	0.0037716	0.4178	0.165689	0.0163029	2.8945e-24	0.0184382	0.0228353	0.419413	0.139604	20	Whole_Blood	-0.026319	0.0631954	1.01861	0.974024	1.06523	1.019(0.974,1.065)
ENSG00000066855	8	MTFR1	66556969	rs66851666	8	66555442	G	C	0.15507	-0.00434424	0.00535664	0.4176	0.267573	0.0399541	2.12739e-11	-0.0162357	0.0201656	0.420752	0.411465	7	Whole_Blood	-0.0557603	0.0232889	0.983895	0.945766	1.02356	0.984(0.946,1.024)
ENSG00000204099	2	NEU4	242749920	rs2293764	2	242758179	T	C	0.161034	-0.00467412	0.00582082	0.4222	0.431991	0.0451921	1.18919e-21	-0.0108199	0.0135219	0.423606	0.366692	20	Whole_Blood	-0.0373228	0.015683	0.989238	0.963365	1.01581	0.989(0.963,1.016)
ENSG00000167136	9	ENDOG	131580753	rs6478854	9	131588888	C	G	0.294235	0.00340225	0.0042264	0.4211	-0.208876	0.030247	4.99611e-12	-0.0162884	0.020371	0.423951	0.646378	7	Whole_Blood	-0.0562156	0.0236388	0.983844	0.945335	1.02392	0.984(0.945,1.024)
ENSG00000103642	15	LACTB	63413999	rs4775633	15	63437746	A	G	0.49006	-0.00295797	0.00369285	0.4229	0.144487	0.0160676	2.41749e-19	-0.0204722	0.0256595	0.424963	0.345127	20	Whole_Blood	-0.0707648	0.0298204	0.979736	0.931681	1.03027	0.98(0.932,1.03)
ENSG00000100075	22	SLC25A1	19163095	rs1780637	22	19178250	G	A	0.625249	0.00311177	0.00387518	0.4223	-0.164976	0.0235166	2.2944e-12	-0.0188619	0.0236427	0.424992	0.913677	12	Whole_Blood	-0.0652016	0.0274778	0.981315	0.936879	1.02786	0.981(0.937,1.028)
ENSG00000087088	19	BAX	49458072	rs7259013	19	49463284	C	A	0.389662	-0.00313733	0.00390701	0.4222	-0.115258	0.0178755	1.13478e-10	0.0272201	0.0341598	0.425542	0.264547	11	Whole_Blood	-0.0397331	0.0941733	1.02759	0.961046	1.09875	1.028(0.961,1.099)
ENSG00000103254	16	FAM173A	770581	rs56085648	16	771108	A	C	0.461233	0.00295613	0.00369516	0.424	0.111058	0.0221335	5.23092e-07	0.0266179	0.0336926	0.429515			Whole_Blood	-0.0394196	0.0926554	1.02698	0.961347	1.09708	1.027(0.961,1.097)
ENSG00000155542	5	SETD9	56205087	rs832531	5	56228401	G	A	0.732604	0.00333437	0.0042422	0.4319	0.883769	0.0435278	1.196e-91	0.0037729	0.00480372	0.432212	0.274116	20	Whole_Blood	-0.00564239	0.0131882	1.00378	0.994373	1.01328	1.004(0.994,1.013)
ENSG00000167315	18	ACAA2	47309869	rs2945506	18	47339798	A	G	0.563618	-0.00293575	0.00369277	0.4265	-0.125153	0.0273427	4.71253e-06	0.0234573	0.0299478	0.433467			Whole_Blood	-0.0352404	0.082155	1.02373	0.965373	1.08562	1.024(0.965,1.086)
ENSG00000146066	5	HIGD2A	175815748	rs1060588	5	175815874	C	T	0.0904573	0.00530252	0.0067981	0.4355	-0.3745	0.024025	8.79084e-55	-0.0141589	0.0181752	0.435965	0.29376	20	Whole_Blood	-0.0497823	0.0214645	0.985941	0.951437	1.0217	0.986(0.951,1.022)
ENSG00000241837	21	ATP5O	35275757	rs2032311	21	35289717	C	T	0.695825	0.00307007	0.00393094	0.4347	0.0983641	0.0140701	2.72931e-12	0.0312113	0.0402118	0.437648	0.851972	13	Whole_Blood	-0.0476038	0.110026	1.0317	0.953511	1.11631	1.032(0.954,1.116)
ENSG00000183010	17	PYCR1	79890260	rs142091032	17	79926465	C	G	0.0149105	0.00894906	0.0113711	0.4313	0.375194	0.0833141	6.68852e-06	0.0238518	0.0307666	0.438192			Whole_Blood	-0.0364507	0.0841543	1.02414	0.964206	1.0878	1.024(0.964,1.088)
ENSG00000137106	9	GRHPR	37422663	rs4878690	9	37422656	T	C	0.340954	-0.00296951	0.00386153	0.4416	0.878128	0.0199544	0	-0.00338164	0.00439812	0.441963	0.940861	20	Whole_Blood	-0.012002	0.00523868	0.996624	0.98807	1.00525	0.997(0.988,1.005)
ENSG00000113384	5	GOLPH3	32124810	rs566487280	5	32174421	G	A	0.0109344	-0.0124476	0.0159995	0.4365	-0.280539	0.0591411	2.1e-06	0.0443703	0.0577932	0.44264			Whole_Blood	-0.0689044	0.157645	1.04537	0.933416	1.17075	1.045(0.933,1.171)
ENSG00000110717	11	NDUFS8	67798084	rs2075626	11	67799926	C	T	0.212724	0.00369176	0.00480698	0.4427	0.178604	0.0152119	7.84588e-32	0.0206701	0.0269717	0.443461	0.0861525	20	Whole_Blood	-0.0321944	0.0735346	1.02089	0.968318	1.07631	1.021(0.968,1.076)
ENSG00000112294	6	ALDH5A1	24495080	rs3761793	6	24493922	A	G	0.154076	0.00391621	0.00510588	0.4429	-0.321341	0.0321225	1.46939e-23	-0.0121871	0.0159359	0.444417	0.379866	20	Whole_Blood	-0.0434215	0.0190473	0.987887	0.957508	1.01923	0.988(0.958,1.019)
ENSG00000093010	22	COMT	19929130	rs174680	22	19934999	C	T	0.694831	0.00310778	0.00406245	0.4444	-0.14009	0.0224301	4.22141e-10	-0.0221841	0.0292156	0.447658	0.112254	5	Whole_Blood	-0.0794467	0.0350785	0.97806	0.923627	1.0357	0.978(0.924,1.036)
ENSG00000134278	18	SPIRE1	12446511	rs11664013	18	12582788	T	C	0.230616	0.00361885	0.00473052	0.4446	0.202933	0.0394251	2.64265e-07	0.0178327	0.0235668	0.449236	0.19687	4	Whole_Blood	-0.0283582	0.0640236	1.01799	0.97204	1.06612	1.018(0.972,1.066)
ENSG00000168291	3	PDHB	58413357	rs12485999	3	58409763	T	C	0.809145	0.00325354	0.00432078	0.4513	0.210341	0.0200527	9.66208e-26	0.0154679	0.0205946	0.452612	0.130748	20	Whole_Blood	-0.0248975	0.0558333	1.01559	0.97541	1.05742	1.016(0.975,1.057)
ENSG00000167699	17	GLOD4	660337	rs3760496	17	685086	C	T	0.0178926	-0.0110319	0.0146701	0.4521	0.423345	0.0699909	1.46139e-09	-0.0260589	0.0349196	0.455514			Whole_Blood	-0.0945013	0.0423835	0.974278	0.909827	1.04329	0.974(0.91,1.043)
ENSG00000148824	10	MTG1	135207598	rs4362071	10	135227656	G	C	0.248509	0.00331769	0.00444135	0.4551	0.366277	0.0267973	1.56701e-42	0.00905788	0.0121438	0.455736	0.56506	20	Whole_Blood	-0.014744	0.0328597	1.0091	0.985364	1.03341	1.009(0.985,1.033)
ENSG00000183032	14	SLC25A21	37147636	rs8022156	14	37657148	C	T	0.272366	-0.00317606	0.00424607	0.4543	0.247439	0.03784	6.1893e-11	-0.0128357	0.017272	0.457389	0.213973	20	Whole_Blood	-0.0466888	0.0210174	0.987246	0.954384	1.02124	0.987(0.954,1.021)
ENSG00000161653	17	NAGS	42081914	rs228774	17	42087417	A	G	0.757455	-0.00310165	0.00415214	0.4549	0.204235	0.0328428	5.01739e-10	-0.0151867	0.0204764	0.458288	0.0367548	10	Whole_Blood	-0.0553204	0.024947	0.984928	0.946182	1.02526	0.985(0.946,1.025)
ENSG00000151726	4	ACSL1	185676749	rs13144160	4	185713349	C	T	0.398608	0.00280703	0.00376277	0.4555	0.0634487	0.0141041	6.83986e-06	0.0442409	0.060114	0.461761			Whole_Blood	-0.0735825	0.162064	1.04523	0.929059	1.17594	1.045(0.929,1.176)
ENSG00000137806	15	NDUFAF1	41679551	rs146883891	15	41694639	A	G	0.0387674	-0.00720942	0.00976886	0.4607	0.368577	0.0398188	2.11523e-20	-0.0195601	0.0265884	0.461934	0.91354	20	Whole_Blood	-0.0716734	0.0325532	0.98063	0.930835	1.03309	0.981(0.931,1.033)
ENSG00000099800	19	TIMM13	2425622	rs12609742	19	2427152	G	A	0.280318	-0.00294781	0.00399974	0.4611	0.11836	0.0181804	7.49904e-11	-0.0249055	0.0340089	0.463972	0.759819	20	Whole_Blood	-0.0915629	0.0417519	0.975402	0.912504	1.04264	0.975(0.913,1.043)
ENSG00000116791	1	CRYZ	75171170	rs28879157	1	75208034	G	C	0.685885	-0.00288445	0.00394589	0.4649	-0.620063	0.0288863	3.26408e-102	0.00465186	0.00636739	0.465038	0.886682	20	Whole_Blood	-0.00782822	0.0171319	1.00466	0.992202	1.01728	1.005(0.992,1.017)
ENSG00000172992	17	DCAKD	43100708	rs8071429	17	43128906	A	T	0.583499	-0.00273758	0.00378119	0.469	0.31518	0.0257347	1.73707e-34	-0.00868577	0.0120179	0.469841	0.0011297	20	Whole_Blood	-0.0322409	0.0148693	0.991352	0.968273	1.01498	0.991(0.968,1.015)
ENSG00000059573	10	ALDH18A1	97365696	rs11188517	10	97653811	G	A	0.584493	-0.00272163	0.00381715	0.4757	0.0772653	0.0155305	6.52193e-07	-0.0352244	0.0499079	0.48032	0.388066	4	Whole_Blood	-0.133044	0.0625951	0.965389	0.875427	1.0646	0.965(0.875,1.065)
ENSG00000085491	1	SLC25A24	108676658	rs547364	1	108742123	G	C	0.49006	-0.00260002	0.00369321	0.4814	0.206026	0.0128766	1.27607e-57	-0.0126199	0.0179433	0.481857	0.233403	20	Whole_Blood	-0.0477888	0.022549	0.987459	0.953335	1.02281	0.987(0.953,1.023)
ENSG00000262814	17	MRPL12	79670387	rs11867435	17	79655232	A	G	0.218688	0.00342887	0.00484303	0.4787	-0.0972812	0.020032	1.19607e-06	-0.035247	0.0503101	0.483557			Whole_Blood	-0.133855	0.0633608	0.965367	0.874717	1.06541	0.965(0.875,1.065)
ENSG00000111696	12	NT5DC3	104164231	rs10861114	12	104225619	A	T	0.168986	-0.00376157	0.00538136	0.4848	0.881012	0.0448902	9.28721e-86	-0.0042696	0.00611203	0.484829	0.385418	20	Whole_Blood	-0.0162492	0.00770998	0.99574	0.983882	1.00774	0.996(0.984,1.008)
ENSG00000171503	4	ETFDH	159593277	rs55936281	4	159648596	T	C	0.249503	0.00297848	0.00422479	0.4809	0.156599	0.0313025	5.65129e-07	0.0190198	0.027245	0.485113			Whole_Blood	-0.0343804	0.07242	1.0192	0.966204	1.07511	1.019(0.966,1.075)
ENSG00000135297	6	MTO1	74171301	rs72960018	6	74162172	A	G	0.280318	0.00292662	0.00421097	0.4869	0.279503	0.028954	4.75755e-22	0.0104708	0.0151049	0.48818	0.420914	20	Whole_Blood	-0.0191348	0.0400764	1.01053	0.981047	1.04089	1.011(0.981,1.041)
ENSG00000151376	11	ME3	86152150	rs12098937	11	86384063	G	C	0.128231	-0.00382866	0.00552476	0.4881	0.528606	0.0412202	1.2042e-37	-0.00724294	0.0104668	0.488943	0.520282	20	Whole_Blood	-0.0277579	0.013272	0.992783	0.972624	1.01336	0.993(0.973,1.013)
ENSG00000103160	16	HSDL1	84155886	rs28371946	16	84102718	C	T	0.22167	-0.00299381	0.00439619	0.4962	0.254241	0.0322284	3.05302e-15	-0.0117755	0.0173558	0.49747	0.474675	20	Whole_Blood	-0.0457929	0.0222419	0.988294	0.95524	1.02249	0.988(0.955,1.022)
ENSG00000163864	3	NMNAT3	139279022	rs10935341	3	139396758	A	G	0.553678	0.00250841	0.00372167	0.5006	0.424204	0.0344327	7.08665e-35	0.00591321	0.00878643	0.500951	0.148385	20	Whole_Blood	-0.0113082	0.0231346	1.00593	0.988756	1.0234	1.006(0.989,1.023)
ENSG00000197580	11	BCO2	112046190	rs11214124	11	112061361	T	C	0.336978	0.00269637	0.00403648	0.5044	0.376743	0.0457757	1.86906e-16	0.00715705	0.0107494	0.505532	0.555876	20	Whole_Blood	-0.0139118	0.0282259	1.00718	0.986185	1.02863	1.007(0.986,1.029)
ENSG00000140451	15	PIF1	65107831	rs72733257	15	65150547	A	G	0.0149105	-0.00891521	0.0132865	0.5022	0.407081	0.0866008	2.59321e-06	-0.0219003	0.0329692	0.50652	0.732377	3	Whole_Blood	-0.0865199	0.0427193	0.978338	0.917117	1.04364	0.978(0.917,1.044)
ENSG00000214736	6	TOMM6	41755400	rs34073739	6	41829970	G	A	0.247515	0.0028342	0.00425556	0.5055	-0.128399	0.0165624	9.01342e-15	-0.0220734	0.0332653	0.506975	0.674183	20	Whole_Blood	-0.0872734	0.0431266	0.978168	0.916427	1.04407	0.978(0.916,1.044)
ENSG00000159231	21	CBR3	37507210	rs2835281	21	37489890	C	T	0.415507	0.00250682	0.00378674	0.508	-0.37535	0.0412404	8.90898e-20	-0.00667862	0.0101152	0.50909	0.602449	19	Whole_Blood	-0.0265044	0.0131472	0.993344	0.973844	1.01323	0.993(0.974,1.013)
ENSG00000101574	18	METTL4	2537524	rs949475	18	2570846	C	G	0.240557	0.00284999	0.00433129	0.5108	0.248784	0.027695	2.63475e-19	0.0114557	0.0174565	0.511668	0.254972	20	Whole_Blood	-0.022759	0.0456704	1.01152	0.977498	1.04673	1.012(0.977,1.047)
ENSG00000144182	2	LIPT1	99771418	rs6542866	2	99764592	C	T	0.610338	-0.00246463	0.00375705	0.512	0.27461	0.031482	2.71525e-18	-0.00897501	0.01372	0.513013	0.055586	20	Whole_Blood	-0.0358662	0.0179162	0.991065	0.964769	1.01808	0.991(0.965,1.018)
ENSG00000050426	12	LETMD1	51441745	rs7972608	12	51442616	C	A	0.916501	0.00517678	0.00786744	0.5104	0.174946	0.0331057	1.26068e-07	0.0295907	0.045318	0.513784	0.365589	8	Whole_Blood	-0.0592326	0.118414	1.03003	0.942488	1.12571	1.03(0.942,1.126)
ENSG00000176720	2	BOK	242498136	rs6754085	2	242510779	C	T	0.327038	-0.00266476	0.0040808	0.5137	-0.483969	0.0319138	6.03971e-52	0.00550606	0.00843976	0.514146	0.0711698	20	Whole_Blood	-0.0110359	0.022048	1.00552	0.989025	1.02229	1.006(0.989,1.022)
ENSG00000076555	12	ACACB	109554400	rs11610260	12	109592483	C	T	0.191849	-0.00299791	0.0046264	0.5171	-0.455839	0.0421983	3.35665e-27	0.00657668	0.0101674	0.517737	0.402219	20	Whole_Blood	-0.0133514	0.0265048	1.0066	0.986737	1.02686	1.007(0.987,1.027)
ENSG00000026652	6	AGPAT4	161551011	rs13212549	6	161636874	A	G	0.114314	-0.00392614	0.00605886	0.5172	0.334598	0.0504826	3.40305e-11	-0.0117339	0.0181942	0.518976	0.789676	14	Whole_Blood	-0.0473945	0.0239267	0.988335	0.953711	1.02422	0.988(0.954,1.024)
ENSG00000162836	1	ACP6	147101453	rs12145385	1	147129786	G	A	0.717694	0.00264827	0.00411222	0.5194	0.176183	0.0275963	1.72195e-10	0.0150314	0.0234591	0.521686	0.546408	11	Whole_Blood	-0.0309484	0.0610112	1.01514	0.969526	1.06291	1.015(0.97,1.063)
ENSG00000065154	10	OAT	126085872	rs11816577	10	126067950	G	T	0.167992	0.00301069	0.00471895	0.5235	-0.162134	0.0254315	1.82569e-10	-0.0185691	0.0292506	0.52554	0.945813	6	Whole_Blood	-0.0759003	0.0387621	0.981602	0.926909	1.03952	0.982(0.927,1.04)
ENSG00000184903	7	IMMP2L	110303110	rs1978247	7	110892851	T	C	0.365805	0.00248588	0.00390247	0.5238	0.243645	0.0321342	3.39982e-14	0.0102029	0.0160735	0.525582	0.221752	20	Whole_Blood	-0.0213012	0.041707	1.01026	0.978924	1.04259	1.01(0.979,1.043)
ENSG00000078618	1	NRD1	52254863	rs2747525	1	52284018	C	A	0.636183	-0.00237255	0.0037422	0.5258	0.128301	0.0115992	1.93582e-28	-0.0184921	0.0292152	0.526759	0.500038	20	Whole_Blood	-0.0757539	0.0387697	0.981678	0.927044	1.03953	0.982(0.927,1.04)
ENSG00000147576	8	ADHFE1	67342420	rs2465990	8	67381619	C	T	0.501988	0.00233021	0.00369289	0.528	0.233448	0.020583	8.14611e-30	0.00998172	0.0158434	0.528678	0.39698	20	Whole_Blood	-0.0210713	0.0410348	1.01003	0.979149	1.04189	1.01(0.979,1.042)
ENSG00000175581	11	MRPL48	73498361	rs7125433	11	73500926	T	G	0.186879	-0.00289724	0.0045988	0.5289	0.288699	0.0276274	1.46921e-25	-0.0100355	0.0159583	0.529442	0.946603	20	Whole_Blood	-0.0413138	0.0212428	0.990015	0.959528	1.02147	0.99(0.96,1.021)
ENSG00000177427	17	MIEF2	18163848	rs3866955	17	18252010	C	T	0.350895	0.00241841	0.00385712	0.5308	0.154973	0.0311093	6.3073e-07	0.0156054	0.0250853	0.533882			Whole_Blood	-0.0335618	0.0647726	1.01573	0.966995	1.06692	1.016(0.967,1.067)
ENSG00000135929	2	CYP27A1	219646472	rs6757772	2	219618497	G	T	0.467197	-0.00229693	0.00369281	0.5341	0.42059	0.0325348	3.15318e-38	-0.00546121	0.00879024	0.534415	0.00698529	18	Whole_Blood	-0.0226901	0.0117677	0.994554	0.977565	1.01184	0.995(0.978,1.012)
ENSG00000173085	4	COQ2	84182689	rs79764311	4	84237883	T	C	0.0506958	-0.00613855	0.00988494	0.5348	-0.453451	0.0593931	2.26269e-14	0.0135374	0.0218713	0.535945	0.0647961	4	Whole_Blood	-0.0293303	0.0564051	1.01363	0.971096	1.05803	1.014(0.971,1.058)
ENSG00000182512	14	GLRX5	95999840	rs910792	14	95996822	G	A	0.429423	0.00233433	0.00374692	0.5331	0.07605	0.015022	4.13661e-07	0.0306947	0.0496408	0.536354	0.224433	3	Whole_Blood	-0.0666013	0.127991	1.03117	0.935568	1.13654	1.031(0.936,1.137)
ENSG00000175567	11	UCP2	73685712	rs632862	11	73693421	G	C	0.372763	-0.00234097	0.00378798	0.5364	0.31768	0.0221557	1.25686e-46	-0.00736896	0.011935	0.536953	0.387293	20	Whole_Blood	-0.0307616	0.0160236	0.992658	0.969707	1.01615	0.993(0.97,1.016)
ENSG00000104936	19	DMPK	46272975	rs62111759	19	46296230	T	A	0.468191	0.00228549	0.0036982	0.5365	0.185893	0.0250966	1.29085e-13	0.0122946	0.0199634	0.537987	0.49754	9	Whole_Blood	-0.0268337	0.0514229	1.01237	0.973523	1.05277	1.012(0.974,1.053)
ENSG00000164466	5	SFXN1	174904065	rs273079	5	174955208	C	G	0.139165	0.00347762	0.00564549	0.5378	-0.196565	0.0333483	3.76274e-09	-0.017692	0.0288771	0.540099	0.232923	3	Whole_Blood	-0.0742911	0.0389071	0.982464	0.928401	1.03967	0.982(0.928,1.04)
ENSG00000204316	17	MRPL38	73894724	rs189295144	17	73962887	T	A	0.0188867	-0.00705405	0.0114328	0.5373	-0.208218	0.0449578	3.63188e-06	0.0338782	0.055393	0.540805			Whole_Blood	-0.0746921	0.142448	1.03446	0.928029	1.15309	1.034(0.928,1.153)
ENSG00000130299	19	GTPBP3	17445729	rs117419016	19	17443453	A	G	0.0228628	-0.00877481	0.0144086	0.5422	0.629466	0.0809898	7.71592e-15	-0.0139401	0.0229603	0.543759	0.715091	4	Whole_Blood	-0.0589423	0.0310621	0.986157	0.942761	1.03155	0.986(0.943,1.032)
ENSG00000178096	1	BOLA1	149859440	rs72708144	1	149815740	C	T	0.0397614	0.00659082	0.0109847	0.5482	0.38651	0.0626177	6.72021e-10	0.0170521	0.0285542	0.550384	0.476574	6	Whole_Blood	-0.0389141	0.0730183	1.0172	0.961833	1.07575	1.017(0.962,1.076)
ENSG00000100890	14	KIAA0391	35591052	rs72664840	14	35596323	T	C	0.151093	0.00306944	0.00514144	0.5508	0.480812	0.0418615	1.55508e-30	0.00638387	0.0107077	0.551045	0.0810268	20	Whole_Blood	-0.0146032	0.027371	1.0064	0.985503	1.02775	1.006(0.986,1.028)
ENSG00000197785	1	ATAD3A	1447531	rs9439464	1	1469598	G	C	0.431412	-0.0022259	0.00372224	0.5496	-0.104318	0.01627	1.4393e-10	0.0213376	0.0358365	0.551566	0.434542	4	Whole_Blood	-0.0489019	0.0915771	1.02157	0.952275	1.0959	1.022(0.952,1.096)
ENSG00000072210	17	ALDH3A2	19551449	rs12938816	17	19600280	A	G	0.266402	-0.00250994	0.0042686	0.5568	0.2048	0.0263177	7.14772e-15	-0.0122556	0.0209022	0.557655	0.787192	13	Whole_Blood	-0.0532239	0.0287127	0.987819	0.948168	1.02913	0.988(0.948,1.029)
ENSG00000117481	1	NSUN4	46805849	rs10489769	1	46806703	G	A	0.277336	-0.00235507	0.00401889	0.5581	0.774363	0.0344392	5.83176e-112	-0.0030413	0.00519169	0.558009	0.483104	20	Whole_Blood	-0.013217	0.00713441	0.996963	0.98687	1.00716	0.997(0.987,1.007)
ENSG00000184857	16	TMEM186	8874241	rs4984998	16	8824543	C	G	0.467197	0.00217524	0.00369939	0.5566	-0.128015	0.0227984	1.96476e-08	-0.0169921	0.0290561	0.558681			Whole_Blood	-0.0739421	0.0399579	0.983151	0.928726	1.04077	0.983(0.929,1.041)
ENSG00000121691	11	CAT	34460472	rs34329347	11	34444168	G	A	0.351889	0.00221043	0.00378499	0.5594	0.53954	0.0293043	1.05924e-75	0.00409688	0.00701874	0.559418	0.294563	20	Whole_Blood	-0.00965985	0.0178536	1.00411	0.990387	1.01801	1.004(0.99,1.018)
ENSG00000101019	20	UQCC1	33890369	rs6060401	20	34005214	T	C	0.62326	0.00219611	0.00377338	0.5608	0.230218	0.0243523	3.27266e-21	0.00953925	0.0164215	0.561308	0.735562	20	Whole_Blood	-0.0226469	0.0417254	1.00958	0.977608	1.04261	1.01(0.978,1.043)
ENSG00000123815	19	ADCK4	41197434	rs66599479	19	41248855	C	A	0.145129	0.00295132	0.00508848	0.5618	-0.129314	0.02015	1.38462e-10	-0.0228229	0.0395102	0.563503	0.566721	8	Whole_Blood	-0.100263	0.0546171	0.977436	0.9046	1.05614	0.977(0.905,1.056)
ENSG00000173171	1	MTX1	155178490	rs111587150	1	155129402	A	G	0.10835	0.00321932	0.00556014	0.5629	-0.111575	0.0224975	7.06946e-07	-0.0288534	0.0501717	0.565228			Whole_Blood	-0.12719	0.0694831	0.971559	0.880566	1.07195	0.972(0.881,1.072)
ENSG00000177302	17	TOP3A	18174742	rs35253049	17	18241345	C	T	0.300199	0.00229814	0.00400373	0.5659	-0.129881	0.0195798	3.28031e-11	-0.0176942	0.0309413	0.567415	0.586523	11	Whole_Blood	-0.0783391	0.0429507	0.982461	0.924651	1.04389	0.982(0.925,1.044)
ENSG00000126858	17	RHOT1	30469473	rs7208838	17	30468566	C	T	0.188867	-0.00290704	0.00509114	0.5677	-0.128868	0.0144699	5.29453e-19	0.0225583	0.0395878	0.568793	0.649214	20	Whole_Blood	-0.0550338	0.10015	1.02281	0.946453	1.10534	1.023(0.946,1.105)
ENSG00000097021	1	ACOT7	6324329	rs9434795	1	6552499	C	T	0.126243	-0.00311707	0.00543043	0.5661	0.113123	0.0241749	2.87771e-06	-0.0275547	0.0483645	0.568861			Whole_Blood	-0.122349	0.0672397	0.972821	0.884839	1.06955	0.973(0.885,1.07)
ENSG00000099940	22	SNAP29	21213271	rs2072514	22	21099478	G	A	0.400596	0.00229356	0.0040238	0.5684	0.268221	0.0190337	4.25923e-45	0.00855102	0.0150141	0.568994	0.63501	20	Whole_Blood	-0.0208766	0.0379787	1.00859	0.97934	1.03871	1.009(0.979,1.039)
ENSG00000187838	17	TMEM256-PLSCR3	7293046	rs9900153	17	7307287	C	T	0.827038	0.00293157	0.00517945	0.5712	0.132313	0.0246536	8.01083e-08	0.0221563	0.0393625	0.573518			Whole_Blood	-0.0549942	0.0993068	1.0224	0.946491	1.10441	1.022(0.946,1.104)
ENSG00000164241	5	C5orf63	126378250	rs6870711	5	126419094	T	G	0.0407555	-0.00544655	0.009657	0.5728	0.338677	0.0627282	6.69688e-08	-0.0160818	0.0286691	0.574833	0.385231	3	Whole_Blood	-0.0722732	0.0401096	0.984047	0.930277	1.04092	0.984(0.93,1.041)
ENSG00000014824	4	SLC30A9	41992489	rs16853872	4	41992752	C	G	0.0367793	-0.0062023	0.0111152	0.5767	-0.499948	0.0448273	6.94135e-29	0.0124059	0.0222606	0.577321	0.477491	6	Whole_Blood	-0.0312249	0.0560367	1.01248	0.969258	1.05764	1.012(0.969,1.058)
ENSG00000072756	3	TRNT1	3168600	rs1705805	3	3189279	G	A	0.836978	-0.00265057	0.00475012	0.5766	0.200216	0.0283895	1.7576e-12	-0.0132385	0.0237991	0.578032	0.381819	13	Whole_Blood	-0.0598847	0.0334077	0.986849	0.941873	1.03397	0.987(0.942,1.034)
ENSG00000134463	10	ECHDC3	11784365	rs6602525	10	11794129	G	A	0.986083	-0.00828416	0.0148996	0.5784	0.462126	0.0469148	6.83298e-23	-0.0179262	0.0322927	0.578815	0.788509	3	Whole_Blood	-0.0812199	0.0453675	0.982234	0.921991	1.04641	0.982(0.922,1.046)
ENSG00000164305	4	CASP3	185548850	rs72689254	4	185589941	T	C	0.115308	0.00307199	0.0055753	0.5814	-0.211096	0.0249501	2.65727e-17	-0.0145526	0.0264672	0.582432	0.717523	20	Whole_Blood	-0.0664283	0.0373231	0.985553	0.93573	1.03803	0.986(0.936,1.038)
ENSG00000100151	22	PICK1	38452318	rs738441	22	38457302	T	C	0.315109	-0.00215345	0.00392249	0.5829	-0.385454	0.0239748	3.67063e-58	0.00558679	0.0101822	0.583225	0.311684	20	Whole_Blood	-0.0143703	0.0255439	1.0056	0.985732	1.02587	1.006(0.986,1.026)
ENSG00000050393	6	MCUR1	13786789	rs1204180	6	13846184	A	G	0.428429	-0.00202788	0.00370728	0.5843	-0.159338	0.0301702	1.28263e-07	0.0127269	0.0233912	0.58638	0.360011	5	Whole_Blood	-0.0331199	0.0585737	1.01281	0.967423	1.06032	1.013(0.967,1.06)
ENSG00000173141	13	MRP63	21750784	rs141159671	13	21772123	G	A	0.0218688	-0.00573847	0.0104908	0.5843	-0.309236	0.0606753	3.45853e-07	0.0185569	0.0341198	0.586526			Whole_Blood	-0.0483179	0.0854317	1.01873	0.952831	1.08919	1.019(0.953,1.089)
ENSG00000076248	12	UNG	109535379	rs3219204	12	109534746	A	G	0.164016	-0.00265072	0.00486371	0.5855	-0.195034	0.0240501	5.08345e-16	0.0135911	0.024994	0.586597	0.904049	9	Whole_Blood	-0.0353971	0.0625793	1.01368	0.965222	1.06458	1.014(0.965,1.065)
ENSG00000002549	4	LAP3	17578815	rs3775927	4	17599894	T	G	0.652087	-0.0021193	0.00389578	0.5863	-0.425974	0.0241966	2.26789e-69	0.00497519	0.00914994	0.58662	0.566443	20	Whole_Blood	-0.0129587	0.0229091	1.00499	0.987125	1.02317	1.005(0.987,1.023)
ENSG00000257218	12	GATC	120884241	rs755549	12	120952308	C	A	0.626243	-0.00209232	0.00385326	0.5869	-0.233141	0.026615	1.9566e-18	0.00897448	0.0165593	0.587846	0.90113	19	Whole_Blood	-0.0234817	0.0414307	1.00901	0.976792	1.0423	1.009(0.977,1.042)
ENSG00000157326	14	DHRS4	24422795	rs138982419	14	24435308	A	C	0.11332	-0.00314865	0.00579862	0.5869	-0.256299	0.0380858	1.70219e-11	0.0122851	0.022698	0.588341	0.191308	4	Whole_Blood	-0.032203	0.0567732	1.01236	0.96831	1.05842	1.012(0.968,1.058)
ENSG00000168237	3	GLYCTK	52321105	rs2276834	3	52325759	G	A	0.518887	0.00199889	0.0036948	0.5884	-0.270426	0.0237984	6.37692e-30	-0.00739163	0.0136784	0.58893	0.41543	20	Whole_Blood	-0.0342013	0.019418	0.992636	0.966377	1.01961	0.993(0.966,1.02)
ENSG00000154814	3	OXNAD1	16306706	rs14080	3	16305674	G	C	0.432406	0.002001	0.00375422	0.5939	-0.158851	0.0220082	5.2832e-13	-0.0125967	0.023698	0.595036	0.860529	15	Whole_Blood	-0.0590448	0.0338514	0.987482	0.942665	1.03443	0.987(0.943,1.034)
ENSG00000169710	17	FASN	80036214	rs59638227	17	80056066	G	A	0.285288	-0.00210564	0.00396542	0.5955	-0.161735	0.0214773	5.0537e-14	0.0130191	0.0245789	0.59633	0.480558	20	Whole_Blood	-0.0351555	0.0611937	1.0131	0.965455	1.0631	1.013(0.965,1.063)
ENSG00000168653	1	NDUFS5	39491990	rs12043492	1	39457006	T	C	0.441352	0.00196183	0.0037655	0.6023	-0.253819	0.0178763	9.34264e-46	-0.00772923	0.0148454	0.602611	0.740189	20	Whole_Blood	-0.0368262	0.0213678	0.992301	0.963844	1.0216	0.992(0.964,1.022)
ENSG00000108179	10	PPIF	81107225	rs1250555	10	81066982	T	C	0.406561	-0.00193161	0.00369333	0.6012	0.122035	0.023931	3.4064e-07	-0.0158283	0.0304232	0.602875	0.460746	7	Whole_Blood	-0.0754578	0.0438012	0.984296	0.927319	1.04477	0.984(0.927,1.045)
ENSG00000110455	11	ACCS	44087475	rs2074038	11	44087989	T	G	0.120278	0.00329949	0.00636967	0.6047	1.54667	0.0379659	0	0.00213329	0.00411865	0.604487	0.645659	20	Whole_Blood	-0.00593926	0.0102058	1.00214	0.994078	1.01026	1.002(0.994,1.01)
ENSG00000184983	22	NDUFA6	42481529	rs117529804	22	42669104	T	C	0.028827	0.00558865	0.0107889	0.6041	0.779128	0.0487306	1.53714e-57	0.00717296	0.0138547	0.604648	0.811893	20	Whole_Blood	-0.0199823	0.0343282	1.0072	0.980216	1.03492	1.007(0.98,1.035)
ENSG00000117528	1	ABCD3	94883933	rs4477285	1	94876928	A	G	0.393638	0.00191543	0.00371928	0.6068	0.118689	0.0165023	6.37187e-13	0.0161382	0.0314166	0.607472	0.716988	17	Whole_Blood	-0.0454383	0.0777147	1.01627	0.955579	1.08081	1.016(0.956,1.081)
ENSG00000106554	7	CHCHD3	132469629	rs144188061	7	132778023	T	C	0.0139165	-0.005857	0.0113508	0.6061	0.243694	0.0470591	2.2371e-07	-0.0240342	0.0468087	0.607631			Whole_Blood	-0.115779	0.0677109	0.976252	0.890672	1.07006	0.976(0.891,1.07)
ENSG00000100116	22	GCAT	38203912	rs6000897	22	38199364	G	A	0.874751	0.0029023	0.00565751	0.6078	-0.6641	0.0416667	3.43013e-57	-0.00437028	0.00852348	0.608137	0.253255	20	Whole_Blood	-0.0210763	0.0123357	0.995639	0.979144	1.01241	0.996(0.979,1.012)
ENSG00000155906	6	RMND1	151725989	rs3816778	6	151773353	C	G	0.359841	0.00200559	0.00391716	0.6086	-0.216816	0.0318001	9.22536e-12	-0.00925018	0.0181176	0.609657	0.105116	14	Whole_Blood	-0.0447607	0.0262603	0.990792	0.956226	1.02661	0.991(0.956,1.027)
ENSG00000256525	17	POLG2	62473902	rs11656232	17	62731149	T	C	0.0874751	0.00311751	0.00612478	0.6104	0.30306	0.0528265	9.64272e-09	0.0102868	0.0202892	0.612149	0.105561	5	Whole_Blood	-0.02948	0.0500536	1.01034	0.97095	1.05133	1.01(0.971,1.051)
ENSG00000117009	1	KMO	241695434	rs7539730	1	241696710	G	T	0.0318091	-0.00589413	0.0116026	0.6115	-0.420861	0.0729985	8.1496e-09	0.0140049	0.0276756	0.612829			Whole_Blood	-0.0402393	0.0682491	1.0141	0.96056	1.07063	1.014(0.961,1.071)
ENSG00000133943	14	C14orf159	91526677	rs41313505	14	91581340	C	T	0.0467197	-0.00484025	0.00958465	0.6136	-0.527701	0.0541484	1.92889e-22	0.00917233	0.0181874	0.614034	0.832111	7	Whole_Blood	-0.026475	0.0448196	1.00921	0.973872	1.04584	1.009(0.974,1.046)
ENSG00000165637	10	VDAC2	76969912	rs11543	10	76970613	C	G	0.55169	0.00186493	0.00370026	0.614	-0.162231	0.0177999	7.92917e-20	-0.0114955	0.0228434	0.614802	0.163556	20	Whole_Blood	-0.0562686	0.0332776	0.98857	0.945285	1.03384	0.989(0.945,1.034)
ENSG00000145982	6	FARS2	5261277	rs7758400	6	5264209	C	T	0.252485	0.00221229	0.00438946	0.6144	-0.167085	0.0221744	4.88196e-14	-0.0132405	0.0263295	0.615051	0.181699	15	Whole_Blood	-0.0648463	0.0383653	0.986847	0.937211	1.03911	0.987(0.937,1.039)
ENSG00000118246	2	FASTKD2	207630081	rs114031213	2	207619463	T	C	0.0467197	-0.00391571	0.00773856	0.613	-0.181451	0.0402665	6.59838e-06	0.02158	0.0429162	0.615077			Whole_Blood	-0.0625358	0.105696	1.02181	0.939379	1.11148	1.022(0.939,1.111)
ENSG00000119431	9	HDHD3	116135699	rs3747815	9	116137673	C	A	0.243539	0.00219297	0.00443922	0.6216	-0.487645	0.0326336	1.72931e-50	-0.00449707	0.00910836	0.621497	0.624364	14	Whole_Blood	-0.0223495	0.0133553	0.995513	0.977898	1.01344	0.996(0.978,1.013)
ENSG00000134056	5	MRPS36	68513587	rs146383614	5	67876770	T	C	0.0357853	0.00588886	0.0118727	0.6196	-0.241085	0.0543148	9.05217e-06	-0.0244265	0.0495534	0.622061			Whole_Blood	-0.121551	0.0726982	0.975869	0.885546	1.07541	0.976(0.886,1.075)
ENSG00000243927	21	MRPS6	35445524	rs11910160	21	35572884	A	T	0.112326	0.00282072	0.00579202	0.626	-0.231901	0.0348257	2.75873e-11	-0.0121634	0.025043	0.627178	0.811643	5	Whole_Blood	-0.0612477	0.0369209	0.98791	0.94059	1.03761	0.988(0.941,1.038)
ENSG00000117305	1	HMGCL	24128375	rs58035855	1	24165248	C	G	0.412525	-0.00180705	0.00372587	0.6279	-0.126099	0.0190585	3.68043e-11	0.0143304	0.0296264	0.628597	0.721566	4	Whole_Blood	-0.0437373	0.0723981	1.01443	0.957205	1.07508	1.014(0.957,1.075)
ENSG00000121310	1	ECHDC2	53361656	rs1242331	1	53392908	G	A	0.652087	0.00187134	0.00387441	0.6292	0.274233	0.0198341	1.76756e-43	0.0068239	0.0141368	0.629305	0.290858	20	Whole_Blood	-0.0208842	0.034532	1.00685	0.979332	1.03514	1.007(0.979,1.035)
ENSG00000116171	1	SCP2	53392901	rs1242331	1	53392908	G	A	0.652087	0.00187134	0.00387441	0.6292	0.236329	0.0227369	2.6378e-25	0.00791836	0.0164118	0.629466	0.36817	20	Whole_Blood	-0.0242488	0.0400855	1.00795	0.976043	1.0409	1.008(0.976,1.041)
ENSG00000144659	3	SLC25A38	39424839	rs142003765	3	39479611	G	A	0.0159046	0.00731281	0.0151404	0.6289	0.329183	0.0615869	9.041e-08	0.022215	0.0461813	0.630488			Whole_Blood	-0.0683003	0.11273	1.02246	0.93398	1.11933	1.022(0.934,1.119)
ENSG00000083123	6	BCKDHB	80816364	rs9350850	6	81050236	C	T	0.0735586	-0.0029628	0.00622438	0.6343	0.186409	0.03919	1.96929e-06	-0.0158941	0.0335578	0.635761	0.680886	5	Whole_Blood	-0.0816674	0.0498792	0.984232	0.921578	1.05114	0.984(0.922,1.051)
ENSG00000176623	8	RMDN1	87480486	rs6471314	8	87400459	A	G	0.728628	0.00200572	0.00424941	0.6368	-0.296523	0.0198134	1.22839e-50	-0.00676414	0.0143379	0.637094	0.024864	20	Whole_Blood	-0.0348664	0.0213381	0.993259	0.965734	1.02157	0.993(0.966,1.022)
ENSG00000108064	10	TFAM	60144782	rs10826176	10	60141537	A	G	0.287276	-0.00192395	0.00407616	0.6367	-0.152553	0.0210731	4.51238e-13	0.0126117	0.0267764	0.637641	0.460803	12	Whole_Blood	-0.03987	0.0650934	1.01269	0.960914	1.06726	1.013(0.961,1.067)
ENSG00000131143	16	COX4I1	85832239	rs9931892	16	85825529	T	G	0.775348	-0.00214458	0.00456293	0.6383	-0.0864275	0.0135653	1.87525e-10	0.0248136	0.0529384	0.639265	0.690168	13	Whole_Blood	-0.0789457	0.128573	1.02512	0.92409	1.1372	1.025(0.924,1.137)
ENSG00000013306	17	SLC25A39	42396993	rs7221824	17	42406644	C	T	0.414513	0.0017405	0.00371902	0.6397	0.0845256	0.0129818	7.46145e-11	0.0205914	0.0441122	0.640646	0.784892	12	Whole_Blood	-0.0658685	0.107051	1.0208	0.936254	1.11299	1.021(0.936,1.113)
ENSG00000042286	10	AIFM2	71857979	rs10999212	10	72015409	A	C	0.298211	-0.00184378	0.00394813	0.6402	-0.210334	0.0409144	2.73534e-07	0.00876594	0.018848	0.641871	0.261639	8	Whole_Blood	-0.0281761	0.045708	1.0088	0.972217	1.04677	1.009(0.972,1.047)
ENSG00000089060	12	SLC8B1	113736564	rs79557981	12	113761917	C	G	0.0427435	-0.00373659	0.00817634	0.6473	0.265913	0.042712	4.7934e-10	-0.0140519	0.0308309	0.648553	0.176109	9	Whole_Blood	-0.0744805	0.0463767	0.986046	0.928226	1.04747	0.986(0.928,1.047)
ENSG00000101247	20	NDUFAF5	13765596	rs6079180	20	13786587	G	A	0.11829	-0.00243766	0.00539305	0.651	0.461073	0.0475897	3.37447e-22	-0.00528693	0.0117095	0.651623	0.0941097	11	Whole_Blood	-0.0282376	0.0176637	0.994727	0.972157	1.01782	0.995(0.972,1.018)
ENSG00000162396	1	PARS2	55222571	rs1180952	1	55226503	C	A	0.576541	0.00166484	0.00372447	0.6551	-0.235552	0.0263779	4.26344e-19	-0.00706782	0.0158315	0.655279	0.523102	9	Whole_Blood	-0.0380976	0.0239619	0.992957	0.962619	1.02425	0.993(0.963,1.024)
ENSG00000156502	10	SUPV3L1	70939988	rs5030938	10	70975916	T	C	0.657058	-0.00183126	0.00410598	0.6556	-0.208869	0.0213002	1.06145e-22	0.00876753	0.0196785	0.65593	0.217888	20	Whole_Blood	-0.0298023	0.0473374	1.00881	0.970637	1.04848	1.009(0.971,1.048)
ENSG00000171953	17	ATPAF2	17880723	rs11656629	17	17907768	T	C	0.0427435	0.00355192	0.00796395	0.6553	-0.433161	0.0596942	3.97724e-13	-0.00820001	0.0184204	0.656204	0.729308	7	Whole_Blood	-0.044304	0.027904	0.991834	0.956663	1.0283	0.992(0.957,1.028)
ENSG00000013583	12	HEBP1	13127798	rs850926	12	13137811	T	C	0.557654	0.00166703	0.00374614	0.6567	0.302764	0.0304805	2.98986e-23	0.00550604	0.0123855	0.656642	0.607901	20	Whole_Blood	-0.0187695	0.0297816	1.00552	0.981406	1.03023	1.006(0.981,1.03)
ENSG00000242110	5	AMACR	33986283	rs39663	5	34001954	A	G	0.138171	0.00231969	0.00522453	0.6573	1.01788	0.0504884	2.17012e-90	0.00227894	0.005134	0.65712	0.264763	20	Whole_Blood	-0.0077837	0.0123416	1.00228	0.992247	1.01242	1.002(0.992,1.012)
ENSG00000158864	1	NDUFS2	161166894	rs10908826	1	161172525	T	C	0.140159	0.00252274	0.00568185	0.6572	-0.130449	0.0261708	6.21138e-07	-0.0193389	0.0437286	0.658309	0.871484	3	Whole_Blood	-0.105047	0.0663692	0.980847	0.900282	1.06862	0.981(0.9,1.069)
ENSG00000112031	6	MTRF1L	153308497	rs6921137	6	153308198	G	T	0.691849	-0.00177248	0.00402837	0.66	-0.581392	0.0342925	1.80017e-64	0.00304869	0.00693117	0.660044	0.134313	20	Whole_Blood	-0.0105364	0.0166338	1.00305	0.989519	1.01677	1.003(0.99,1.017)
ENSG00000182180	10	MRPS16	75006510	rs138034769	10	75132950	G	A	0.0646123	0.00332443	0.00753838	0.6592	0.216932	0.0396021	4.30682e-08	0.0153247	0.0348624	0.660243	0.398058	4	Whole_Blood	-0.0530056	0.083655	1.01544	0.948375	1.08725	1.015(0.948,1.087)
ENSG00000137714	11	FDX1	110300607	rs2846734	11	110273666	A	G	0.351889	-0.00168464	0.00383745	0.661	0.188345	0.0269007	2.53266e-12	-0.00894444	0.0204146	0.661285	0.863107	10	Whole_Blood	-0.0489571	0.0310682	0.991095	0.952222	1.03156	0.991(0.952,1.032)
ENSG00000167186	16	COQ7	19078921	rs12443533	16	19083035	A	G	0.622266	0.00164949	0.00380945	0.6652	-0.133345	0.0218227	9.94e-10	-0.0123701	0.02864	0.665802	0.0773887	8	Whole_Blood	-0.0685045	0.0437643	0.987706	0.933789	1.04474	0.988(0.934,1.045)
ENSG00000059691	4	PET112	152591656	rs59350867	4	152695935	A	G	0.378728	-0.00165157	0.00384085	0.6674	-0.238638	0.0251674	2.49352e-21	0.00692081	0.0161114	0.667517	0.796805	16	Whole_Blood	-0.0246575	0.0384992	1.00694	0.975644	1.03925	1.007(0.976,1.039)
ENSG00000103356	16	EARS2	23533335	rs457964	16	23587924	A	G	0.151093	0.00203506	0.00478838	0.6712	-0.225851	0.0336122	1.82579e-11	-0.00901063	0.0212438	0.671455	0.992218	12	Whole_Blood	-0.0506485	0.0326272	0.99103	0.950613	1.03317	0.991(0.951,1.033)
ENSG00000165672	10	PRDX3	120927215	rs34983296	10	120932641	A	G	0.558648	0.00158367	0.00372627	0.6707	-0.062443	0.0122511	3.45239e-07	-0.0253618	0.0598819	0.671909	0.450563	3	Whole_Blood	-0.14273	0.0920067	0.974957	0.866988	1.09637	0.975(0.867,1.096)
ENSG00000172340	3	SUCLG2	67410884	rs902320	3	67411103	T	C	0.249503	0.00169159	0.00399903	0.6725	-0.213923	0.0235312	9.80972e-20	-0.00790747	0.018714	0.672629	0.606422	20	Whole_Blood	-0.0445869	0.028772	0.992124	0.956392	1.02919	0.992(0.956,1.029)
ENSG00000217930	16	PAM16	4381550	rs2289303	16	4393376	C	A	0.125249	-0.00239806	0.0057233	0.6752	-0.215847	0.0249873	5.70633e-18	0.01111	0.0265467	0.675576	0.274247	20	Whole_Blood	-0.0409215	0.0631415	1.01117	0.959904	1.06518	1.011(0.96,1.065)
ENSG00000105793	7	GTPBP10	89964537	rs177685	7	90087811	A	T	0.493042	0.00154541	0.00372388	0.6782	-0.182059	0.0230464	2.79608e-15	-0.00848852	0.0204825	0.67856	0.760864	20	Whole_Blood	-0.0486342	0.0316572	0.991547	0.952529	1.03216	0.992(0.953,1.032)
ENSG00000119705	14	SLIRP	78174414	rs17106513	14	78338121	A	G	0.0755467	-0.0026047	0.00627639	0.6779	0.247716	0.0477315	2.10543e-07	-0.0105149	0.0254179	0.679109	0.505712	3	Whole_Blood	-0.060334	0.0393042	0.98954	0.94145	1.04009	0.99(0.941,1.04)
ENSG00000147853	9	AK3	4711155	rs531514534	9	4741308	G	C	0.0417495	0.00287068	0.00703597	0.6835	-0.52176	0.0552302	3.48668e-21	-0.00550191	0.0134976	0.683553	0.205582	3	Whole_Blood	-0.0319572	0.0209534	0.994513	0.968548	1.02117	0.995(0.969,1.021)
ENSG00000117592	1	PRDX6	173446405	rs7524592	1	173466057	G	T	0.166004	-0.00201217	0.00496832	0.6853	0.342985	0.0286095	4.08265e-33	-0.00586664	0.0144938	0.685647	0.361446	20	Whole_Blood	-0.0342745	0.0225412	0.994151	0.966306	1.0228	0.994(0.966,1.023)
ENSG00000100577	14	GSTZ1	77787227	rs2363642	14	77785621	T	C	0.296223	-0.00157154	0.00390931	0.6879	0.176812	0.0225608	4.60908e-15	-0.00888822	0.0221391	0.688072	0.161796	20	Whole_Blood	-0.0522809	0.0345044	0.991151	0.949062	1.03511	0.991(0.949,1.035)
ENSG00000100445	14	SDR39U1	24908972	rs4982917	14	24912755	C	G	0.904573	-0.00263717	0.00674467	0.6961	0.323085	0.0354968	8.8848e-20	-0.00816246	0.0208951	0.696064	0.621211	18	Whole_Blood	-0.0491169	0.0327919	0.991871	0.95207	1.03334	0.992(0.952,1.033)
ENSG00000167969	16	ECI1	2289396	rs77407216	16	2296197	C	A	0.150099	-0.0019943	0.00510051	0.6961	-0.216887	0.0285725	3.18045e-14	0.00919511	0.0235481	0.69618	0.293145	8	Whole_Blood	-0.0369592	0.0553494	1.00924	0.963715	1.05691	1.009(0.964,1.057)
ENSG00000116688	1	MFN2	12040238	rs2336384	1	12046063	T	G	0.657058	-0.0015477	0.00400959	0.6995	-0.633137	0.0246478	1.61896e-145	0.0024445	0.00633361	0.699529	0.072405	20	Whole_Blood	-0.00996938	0.0148584	1.00245	0.99008	1.01497	1.002(0.99,1.015)
ENSG00000123600	2	METTL8	172173919	rs2356707	2	172174151	C	A	0.759443	0.00164178	0.00425332	0.6992	0.284009	0.0308813	3.6877e-20	0.00578074	0.0149892	0.699748	0.879541	20	Whole_Blood	-0.0235981	0.0351596	1.0058	0.976678	1.03578	1.006(0.977,1.036)
ENSG00000130921	12	C12orf65	123717463	rs9669295	12	123842670	G	A	0.89662	-0.00233673	0.0060537	0.6996	-0.386104	0.0464314	9.13118e-17	0.00605207	0.0156958	0.699804	0.826428	19	Whole_Blood	-0.0247117	0.0368158	1.00607	0.975591	1.0375	1.006(0.976,1.038)
ENSG00000198836	3	OPA1	193310933	rs6771486	3	193362798	A	G	0.452286	-0.00141485	0.00369411	0.7021	-0.110721	0.0195825	1.56691e-08	0.0127785	0.0334406	0.702369	0.0648533	8	Whole_Blood	-0.0527651	0.0783221	1.01286	0.948603	1.08147	1.013(0.949,1.081)
ENSG00000136783	9	NIPSNAP3A	107509969	rs10820724	9	107524390	T	C	0.537773	-0.00140804	0.00369564	0.7031	0.20457	0.0202909	6.64622e-24	-0.00688292	0.0180783	0.703405	0.73205	20	Whole_Blood	-0.0423164	0.0285505	0.993141	0.958566	1.02896	0.993(0.959,1.029)
ENSG00000133028	17	SCO1	10583654	rs2520161	17	10603421	G	A	0.470179	-0.00142213	0.00374245	0.704	0.0881729	0.0183363	1.51942e-06	-0.0161289	0.0425768	0.704822	0.153573	3	Whole_Blood	-0.0995794	0.0673216	0.984	0.905218	1.06964	0.984(0.905,1.07)
ENSG00000125166	16	GOT2	58741035	rs190473	16	58754094	A	G	0.61829	-0.00138527	0.00373389	0.7106	-0.137798	0.0139145	4.03314e-23	0.0100529	0.0271158	0.710831	0.995219	20	Whole_Blood	-0.0430941	0.0631999	1.0101	0.957821	1.06524	1.01(0.958,1.065)
ENSG00000159111	17	MRPL10	45900638	rs8074177	17	45911065	G	A	0.816103	0.00184058	0.00496113	0.7108	-0.156945	0.0229459	7.93051e-12	-0.0117275	0.0316571	0.711043	0.0994317	19	Whole_Blood	-0.0737754	0.0503204	0.988341	0.92888	1.05161	0.988(0.929,1.052)
ENSG00000113845	3	TIMMDC1	119217379	rs11709468	3	119225201	C	G	0.305169	-0.00148396	0.0040107	0.7115	-0.086001	0.0155014	2.89065e-08	0.0172551	0.046739	0.711994	0.4608	3	Whole_Blood	-0.0743533	0.108864	1.0174	0.928344	1.11501	1.017(0.928,1.115)
ENSG00000225973	15	RP11-139H15.1	55609382	rs28852495	15	55597394	T	C	0.342942	-0.0014889	0.00404592	0.7132	-0.190164	0.0206173	2.87546e-20	0.00782955	0.0212929	0.713091	0.243436	20	Whole_Blood	-0.0339045	0.0495636	1.00786	0.966664	1.05081	1.008(0.967,1.051)
ENSG00000165609	10	NUDT5	12207324	rs12779647	10	12292286	G	C	0.549702	0.00136523	0.00373014	0.7144	-0.100809	0.0186925	6.92785e-08	-0.0135428	0.0370872	0.714992	0.608638	10	Whole_Blood	-0.0862337	0.0591481	0.986548	0.91738	1.06093	0.987(0.917,1.061)
ENSG00000120675	13	DNAJC15	43597339	rs17553284	13	43597706	T	C	0.252485	-0.00157501	0.00435085	0.7176	-0.683808	0.0320627	6.34675e-101	0.00230329	0.00636359	0.717391	0.0295828	20	Whole_Blood	-0.0101693	0.0147759	1.00231	0.989882	1.01489	1.002(0.99,1.015)
ENSG00000121897	4	LIAS	39460620	rs3107672	4	39432966	A	G	0.676938	0.00143662	0.00401292	0.7206	-0.154731	0.0307002	4.65381e-07	-0.00928465	0.0260001	0.721017			Whole_Blood	-0.0602448	0.0416755	0.990758	0.941534	1.04256	0.991(0.942,1.043)
ENSG00000183044	16	ABAT	8768422	rs13333072	16	8823848	G	A	0.468191	0.00130534	0.00369785	0.7242	-0.230508	0.0211465	1.14583e-27	-0.00566289	0.0160506	0.724227	0.432076	10	Whole_Blood	-0.0371221	0.0257963	0.994353	0.963559	1.02613	0.994(0.964,1.026)
ENSG00000011295	17	TTC19	15902694	rs758853	17	15903602	A	C	0.529821	0.00129675	0.003705	0.7264	0.271614	0.0226577	4.12116e-33	0.00477424	0.0136465	0.726451	0.140105	20	Whole_Blood	-0.0219729	0.0315214	1.00479	0.978267	1.03202	1.005(0.978,1.032)
ENSG00000103202	16	NME4	446725	rs7199565	16	444608	A	T	0.374751	-0.00130233	0.00375311	0.7284	0.374862	0.0299375	5.69587e-36	-0.00347416	0.0100158	0.728691	0.0511516	20	Whole_Blood	-0.0231051	0.0161568	0.996532	0.97716	1.01629	0.997(0.977,1.016)
ENSG00000134905	13	CARS2	111293759	rs2078170	13	111305406	T	C	0.0646123	-0.00284525	0.00827109	0.7306	-0.299399	0.0306481	1.53077e-22	0.00950322	0.0276428	0.731007	0.865229	20	Whole_Blood	-0.0446767	0.0636831	1.00955	0.956307	1.06575	1.01(0.956,1.066)
ENSG00000105327	19	BBC3	47724081	rs73061330	19	47716952	A	G	0.253479	-0.0014123	0.00410553	0.7308	-0.114901	0.0239342	1.58107e-06	0.0122915	0.0358227	0.731508			Whole_Blood	-0.057921	0.082504	1.01237	0.943725	1.086	1.012(0.944,1.086)
ENSG00000090857	16	PDPR	70147529	rs12447090	16	70516109	A	G	0.484095	0.00125562	0.003693	0.7341	-0.308081	0.0437951	1.99831e-12	-0.00407562	0.0120011	0.734155	0.375041	20	Whole_Blood	-0.0275978	0.0194465	0.995933	0.97278	1.01964	0.996(0.973,1.02)
ENSG00000073578	5	SDHA	218356	rs7714335	5	263513	C	T	0.110338	0.00199025	0.00590578	0.7358	-0.295312	0.0214143	2.91143e-43	-0.00673947	0.0200044	0.736193	0.961306	20	Whole_Blood	-0.0459481	0.0324692	0.993283	0.955092	1.033	0.993(0.955,1.033)
ENSG00000134809	11	TIMM10	57295936	rs10896623	11	57295864	G	A	0.345924	-0.0013306	0.00396012	0.7366	-0.278442	0.0277082	9.27203e-24	0.00477874	0.0142304	0.737012	0.0334998	20	Whole_Blood	-0.0231128	0.0326703	1.00479	0.977152	1.03321	1.005(0.977,1.033)
ENSG00000205309	17	NT5M	17206649	rs9896078	17	17146219	T	C	0.201789	0.00162781	0.00493277	0.7411	0.63824	0.0349617	1.87431e-74	0.00255047	0.00772997	0.741441	0.023316	20	Whole_Blood	-0.0126003	0.0177012	1.00255	0.987479	1.01786	1.003(0.987,1.018)
ENSG00000254858	19	MPV17L2	18303992	rs62120366	19	18299171	A	C	0.354871	-0.00128416	0.00391511	0.7433	0.182925	0.0294261	5.08648e-10	-0.00702013	0.0214326	0.743256	0.0462316	17	Whole_Blood	-0.049028	0.0349878	0.993004	0.952154	1.03561	0.993(0.952,1.036)
ENSG00000116288	1	PARK7	8014351	rs17523802	1	8021740	A	G	0.159046	-0.00144086	0.00446086	0.7468	0.202136	0.021473	4.79837e-21	-0.00712816	0.0220816	0.746839	0.137309	20	Whole_Blood	-0.0504081	0.0361518	0.992897	0.950841	1.03681	0.993(0.951,1.037)
ENSG00000143149	1	ALDH9A1	165631453	rs4657468	1	165668293	T	G	0.650099	-0.00122956	0.00380668	0.7463	0.115522	0.024622	2.70788e-06	-0.0106435	0.03303	0.747273	0.174375	3	Whole_Blood	-0.0753823	0.0540953	0.989413	0.927389	1.05559	0.989(0.927,1.056)
ENSG00000161267	3	BDH1	197236654	rs6806696	3	197272684	T	C	0.328032	0.00127387	0.00396843	0.7485	0.121124	0.0208164	5.93172e-09	0.010517	0.0328132	0.74858	0.786627	11	Whole_Blood	-0.0537969	0.0748309	1.01057	0.947625	1.0777	1.011(0.948,1.078)
ENSG00000110435	11	PDHX	34937376	rs514182	11	35034307	G	A	0.740557	-0.0013743	0.0042813	0.7484	-0.148255	0.0280338	1.23367e-07	0.00926983	0.0289311	0.748657			Whole_Blood	-0.0474351	0.0659748	1.00931	0.953672	1.0682	1.009(0.954,1.068)
ENSG00000104325	8	DECR1	91013633	rs79839693	8	91018214	G	A	0.0755467	-0.00254428	0.00795086	0.7487	-0.486753	0.032837	1.03524e-49	0.00522704	0.0163383	0.749025	0.755998	3	Whole_Blood	-0.026796	0.0372501	1.00524	0.97356	1.03795	1.005(0.974,1.038)
ENSG00000164904	5	ALDH7A1	125877533	rs900641	5	125931022	G	T	0.0974155	-0.00198908	0.00621586	0.7486	0.393526	0.0536431	2.20069e-13	-0.0050545	0.0158103	0.749199	0.404425	9	Whole_Blood	-0.0360427	0.0259337	0.994958	0.964599	1.02627	0.995(0.965,1.026)
ENSG00000204228	6	HSD17B8	33172419	rs2855448	6	33136575	T	C	0.646123	0.00118012	0.0037464	0.753	-0.101059	0.0203819	7.11225e-07	-0.0116775	0.0371462	0.753243	0.118942	9	Whole_Blood	-0.0844841	0.0611291	0.98839	0.918986	1.06304	0.988(0.919,1.063)
ENSG00000154719	21	MRPL39	26957968	rs4817038	21	26977844	A	G	0.736581	-0.00129229	0.00416869	0.7569	0.234491	0.030913	3.31156e-14	-0.00551105	0.0177924	0.756758	0.654286	16	Whole_Blood	-0.0403842	0.0293621	0.994504	0.96042	1.0298	0.995(0.96,1.03)
ENSG00000112110	6	MRPL18	160210844	rs1128670	6	160211636	A	G	0.757455	0.00140055	0.00457695	0.7596	-0.306308	0.0251837	4.8958e-34	-0.00457235	0.0149471	0.759678	0.240208	20	Whole_Blood	-0.0338687	0.024724	0.995438	0.966698	1.02503	0.995(0.967,1.025)
ENSG00000115840	2	SLC25A12	172640880	rs10201430	2	172813241	T	C	0.678926	-0.00121753	0.00399189	0.7604	0.110808	0.0207241	8.95148e-08	-0.0109877	0.0360838	0.760743	0.297696	18	Whole_Blood	-0.0817119	0.0597365	0.989072	0.921537	1.06156	0.989(0.922,1.062)
ENSG00000133597	7	ADCK2	140372953	rs11540284	7	140372889	A	G	0.0705765	-0.00213105	0.00701004	0.7609	-0.547559	0.0434147	1.80662e-36	0.00389191	0.0128061	0.761195	0.921343	20	Whole_Blood	-0.021208	0.0289919	1.0039	0.979015	1.02942	1.004(0.979,1.029)
ENSG00000170632	7	ARMC10	102715328	rs6465890	7	102717712	T	C	0.954274	0.00231156	0.00767959	0.7634	-0.340039	0.0391777	3.97838e-18	-0.00679791	0.022598	0.763552			Whole_Blood	-0.05109	0.0374942	0.993225	0.950193	1.03821	0.993(0.95,1.038)
ENSG00000105518	19	TMEM205	11453452	rs651774	19	11431901	A	G	0.185885	0.00138414	0.0047894	0.7723	0.17939	0.0229837	5.94566e-15	0.0077158	0.0267166	0.772733	0.838409	5	Whole_Blood	-0.0446487	0.0600803	1.00775	0.956333	1.06192	1.008(0.956,1.062)
ENSG00000166260	17	COX11	53029263	rs7503269	17	53019712	C	T	0.544732	0.00108461	0.00375297	0.7726	-0.118964	0.022641	1.48543e-07	-0.00911712	0.0315948	0.772915	0.23065	4	Whole_Blood	-0.0710429	0.0528087	0.990924	0.931422	1.05423	0.991(0.931,1.054)
ENSG00000137767	15	SQRDL	45923346	rs3985922	15	45917466	C	A	0.0765408	-0.00183614	0.00639768	0.7744	0.0881459	0.0173918	4.01491e-07	-0.0208306	0.0726969	0.774464	0.84814	3	Whole_Blood	-0.163317	0.121655	0.979385	0.849322	1.12936	0.979(0.849,1.129)
ENSG00000181873	1	IBA57	228353516	rs4653919	1	228373962	A	G	0.332008	0.00109699	0.00393187	0.7803	0.474448	0.0340071	3.08237e-44	0.00231214	0.00828891	0.780288	0.431447	20	Whole_Blood	-0.0139341	0.0185584	1.00231	0.986163	1.01873	1.002(0.986,1.019)
ENSG00000131495	5	NDUFA2	140018325	rs1962648	5	140030306	T	C	0.403579	-0.00102189	0.00370249	0.7829	-0.111719	0.0147788	4.04848e-14	0.00914693	0.0331631	0.782689	0.0313934	13	Whole_Blood	-0.0558527	0.0741466	1.00919	0.945678	1.07696	1.009(0.946,1.077)
ENSG00000125246	13	CLYBL	100258919	rs41281112	13	100518634	T	C	0.026839	-0.00300684	0.0108943	0.7823	-0.560009	0.0800325	2.60992e-12	0.00536927	0.019469	0.782713			Whole_Blood	-0.03279	0.0435285	1.00538	0.967742	1.04449	1.005(0.968,1.044)
ENSG00000171109	3	MFN1	179065480	rs34894010	3	179094386	G	C	0.0387674	0.00296326	0.0108943	0.7853	0.546385	0.0448419	3.75015e-34	0.00542339	0.0199439	0.785674	0.5982	14	Whole_Blood	-0.0336667	0.0445134	1.00544	0.966894	1.04552	1.005(0.967,1.046)
ENSG00000123453	9	SARDH	136528682	rs10993770	9	136564575	A	C	0.383698	-0.00103101	0.00383276	0.7876	0.469421	0.0350566	6.88469e-41	-0.00219635	0.00816652	0.787971	0.180362	20	Whole_Blood	-0.0182027	0.01381	0.997806	0.981962	1.01391	0.998(0.982,1.014)
ENSG00000114054	3	PCCB	135969148	rs1609391	3	136615268	A	G	0.423459	0.000995948	0.00373014	0.7895	0.172948	0.0239679	5.36054e-13	0.00575865	0.0215828	0.78961	0.148993	20	Whole_Blood	-0.0365436	0.0480609	1.00578	0.964116	1.04923	1.006(0.964,1.049)
ENSG00000125901	20	MRPS26	3026591	rs60737950	20	3796884	C	T	0.101392	0.0017107	0.00640712	0.7895	0.147676	0.0309097	1.77349e-06	0.0115841	0.043454	0.789789			Whole_Blood	-0.0735857	0.0967539	1.01165	0.929056	1.10159	1.012(0.929,1.102)
ENSG00000105755	19	ETHE1	44010871	rs117410802	19	44192726	A	G	0.0238569	-0.00359743	0.0135242	0.7902	-0.319088	0.0699253	5.03636e-06	0.0112741	0.0424558	0.790586			Whole_Blood	-0.0719393	0.0944875	1.01134	0.930587	1.0991	1.011(0.931,1.099)
ENSG00000142168	21	SOD1	33031935	rs6650814	21	33032988	A	C	0.0576541	-0.00196535	0.00758822	0.7957	0.176313	0.0344629	3.12056e-07	-0.0111469	0.0430935	0.795891			Whole_Blood	-0.0956102	0.0733164	0.988915	0.908818	1.07607	0.989(0.909,1.076)
ENSG00000213995	13	CARKD	111267881	rs330551	13	111268196	A	G	0.17495	0.0012505	0.00488477	0.7977	-0.560853	0.0367093	1.06804e-52	-0.00222964	0.00871077	0.797979	0.371635	20	Whole_Blood	-0.0193027	0.0148435	0.997773	0.980882	1.01495	0.998(0.981,1.015)
ENSG00000106077	7	ABHD11	73150424	rs13233747	7	73149302	A	G	0.355865	0.000970403	0.0038055	0.7985	-0.574655	0.0268845	2.2838e-101	-0.00168867	0.00662271	0.798737	0.00737331	20	Whole_Blood	-0.0146692	0.0112918	0.998313	0.985438	1.01136	0.998(0.985,1.011)
ENSG00000156968	16	MPV17L	15489611	rs222906	16	15498773	C	G	0.232604	0.00108503	0.004255	0.7986	0.620118	0.0494488	4.47531e-36	0.00174971	0.00686302	0.798764	0.114877	20	Whole_Blood	-0.0117018	0.0152012	1.00175	0.988366	1.01532	1.002(0.988,1.015)
ENSG00000125445	17	MRPS7	73257755	rs8075276	17	73257986	T	C	0.798211	-0.00137197	0.00540146	0.7998	0.384049	0.0254761	2.36912e-51	-0.00357239	0.0140665	0.799523	0.0624543	20	Whole_Blood	-0.0311427	0.023998	0.996434	0.969337	1.02429	0.996(0.969,1.024)
ENSG00000179152	3	TCAIM	44379611	rs7617515	3	44539183	C	A	0.758449	0.00110398	0.00434639	0.7995	0.151449	0.0159765	2.55589e-21	0.00728947	0.028709	0.799566	0.402427	20	Whole_Blood	-0.0489802	0.0635591	1.00732	0.9522	1.06562	1.007(0.952,1.066)
ENSG00000115364	2	MRPL19	75873909	rs13391581	2	75913595	G	A	0.240557	0.00105489	0.00415311	0.7993	-0.132744	0.0262724	4.35822e-07	-0.00794679	0.0313261	0.799743	0.662032	5	Whole_Blood	-0.0693459	0.0534524	0.992085	0.933004	1.05491	0.992(0.933,1.055)
ENSG00000186205	1	MARC1	220960101	rs3820356	1	220960137	G	C	0.0447316	0.00238891	0.0096327	0.8038	0.295683	0.029096	2.91994e-24	0.00807929	0.0325875	0.804191	0.0406462	14	Whole_Blood	-0.0557922	0.0719508	1.00811	0.945736	1.0746	1.008(0.946,1.075)
ENSG00000170791	8	CHCHD7	57124245	rs6474051	8	57125270	C	T	0.771372	-0.00101352	0.0043313	0.8149	0.200511	0.028293	1.37103e-12	-0.0050547	0.0216131	0.815084	0.0582778	3	Whole_Blood	-0.0474164	0.037307	0.994958	0.95369	1.03801	0.995(0.954,1.038)
ENSG00000169972	1	PUSL1	1243947	rs35742679	1	1299068	T	C	0.107356	-0.00126133	0.00553215	0.8193	-0.191334	0.0327943	5.3994e-09	0.00659229	0.0289356	0.819781	0.776164	7	Whole_Blood	-0.0501215	0.0633061	1.00661	0.951114	1.06535	1.007(0.951,1.065)
ENSG00000099624	19	ATP5D	1241749	rs2074513	19	1242048	T	C	0.213718	-0.00104606	0.0046082	0.8203	-0.123803	0.0168201	1.83311e-13	0.00844941	0.0372398	0.820508	0.386432	13	Whole_Blood	-0.0645406	0.0814394	1.00849	0.937498	1.08485	1.008(0.937,1.085)
ENSG00000008311	7	AASS	121715701	rs61298298	7	121784441	A	G	0.0775348	-0.00143331	0.00634209	0.8214	-0.380959	0.0516782	1.68393e-13	0.00376238	0.0166555	0.821284	0.55303	15	Whole_Blood	-0.0288824	0.0364072	1.00377	0.971531	1.03708	1.004(0.972,1.037)
ENSG00000156411	14	C14orf2	104378625	rs2273610	14	104387642	C	G	0.285288	0.000933903	0.00413231	0.8213	0.0721514	0.0138784	2.00545e-07	0.0129437	0.0573269	0.821367			Whole_Blood	-0.099417	0.125304	1.01303	0.905365	1.13349	1.013(0.905,1.133)
ENSG00000130770	1	ATPIF1	28562620	rs12120639	1	28552929	A	G	0.257455	0.000925146	0.00420521	0.8256	-0.256942	0.0278839	3.12078e-20	-0.0036006	0.016371	0.82592	0.705332	20	Whole_Blood	-0.0356878	0.0284866	0.996406	0.964942	1.0289	0.996(0.965,1.029)
ENSG00000100601	14	ALKBH1	78138747	rs12881530	14	78119978	T	G	0.374751	0.000821992	0.00375339	0.8269	0.143004	0.0278059	2.70467e-07	0.00574804	0.0262705	0.826805	0.184298	6	Whole_Blood	-0.0457421	0.0572382	1.00576	0.955288	1.05891	1.006(0.955,1.059)
ENSG00000103018	16	CYB5B	69458428	rs246147	16	69468842	C	T	0.489066	-0.000803234	0.00370154	0.8283	-0.112904	0.0196066	8.4878e-09	0.00711431	0.0328081	0.828328	0.514647	3	Whole_Blood	-0.0571896	0.0714182	1.00714	0.944415	1.07403	1.007(0.944,1.074)
ENSG00000148450	10	MSRB2	23384435	rs79562159	10	23361114	T	C	0.05666	-0.00148214	0.0069259	0.8303	-0.356488	0.0384495	1.83395e-20	0.00415762	0.0194333	0.830592	0.245202	12	Whole_Blood	-0.0339316	0.0422469	1.00417	0.966638	1.04315	1.004(0.967,1.043)
ENSG00000111666	12	CHPT1	102090725	rs2559854	12	102090246	T	C	0.606362	-0.000797873	0.00374588	0.831	0.228383	0.0222573	1.05583e-24	-0.00349357	0.0164053	0.831363	0.130307	20	Whole_Blood	-0.035648	0.0286608	0.996513	0.96498	1.02908	0.997(0.965,1.029)
ENSG00000099821	19	POLRMT	617223	rs10419855	19	628181	T	C	0.510934	0.000788711	0.00370287	0.8317	0.0856326	0.0132147	9.16611e-11	0.0092104	0.0432647	0.831417	0.118607	11	Whole_Blood	-0.0755884	0.0940092	1.00925	0.927198	1.09857	1.009(0.927,1.099)
ENSG00000143198	1	MGST3	165600098	rs4147594	1	165600606	T	C	0.452286	0.000779232	0.00369304	0.833	-0.407862	0.0248323	1.27429e-60	-0.00191053	0.00905539	0.832901	0.0715592	20	Whole_Blood	-0.0196591	0.015838	0.998091	0.980533	1.01596	0.998(0.981,1.016)
ENSG00000183569	22	SERHL2	42949623	rs185536385	22	43003168	C	G	0.0119284	0.00233339	0.0110587	0.833	-0.948567	0.18604	3.41961e-07	-0.00245991	0.0116683	0.833028			Whole_Blood	-0.0253298	0.02041	0.997543	0.974988	1.02062	0.998(0.975,1.021)
ENSG00000183172	22	SMDT1	42475695	rs6002592	22	42476754	C	A	0.337972	0.000812605	0.00386955	0.8334	-0.764303	0.0197474	0	-0.0010632	0.00506292	0.83367	0.995799	20	Whole_Blood	-0.0109865	0.00886012	0.998937	0.989074	1.0089	0.999(0.989,1.009)
ENSG00000160194	21	NDUFV3	44299754	rs4148974	21	44323720	T	C	0.0755467	-0.00151172	0.00719865	0.8339	-0.585456	0.048876	4.61176e-33	0.00258212	0.0122977	0.833693	0.624228	17	Whole_Blood	-0.0215214	0.0266856	1.00259	0.978709	1.02704	1.003(0.979,1.027)
ENSG00000117054	1	ACADM	76190036	rs77773255	1	76217193	A	G	0.305169	0.000860773	0.00409892	0.8339	0.235116	0.022606	2.46322e-25	0.00366106	0.0174372	0.833701	0.380046	16	Whole_Blood	-0.0305159	0.037838	1.00367	0.969945	1.03856	1.004(0.97,1.039)
ENSG00000175193	3	PARL	183547173	rs7644746	3	183596184	C	T	0.548708	-0.000768447	0.00369445	0.8351	0.258623	0.0210468	1.05077e-34	-0.0029713	0.0142871	0.835252	0.110026	20	Whole_Blood	-0.030974	0.0250314	0.997033	0.969501	1.02535	0.997(0.97,1.025)
ENSG00000133835	5	HSD17B4	118788138	rs13154090	5	118771423	G	A	0.0497018	0.00195276	0.0094336	0.8359	0.408183	0.0558255	2.63663e-13	0.00478402	0.0231205	0.836075	0.220277	13	Whole_Blood	-0.0405322	0.0501002	1.0048	0.960278	1.05138	1.005(0.96,1.051)
ENSG00000104823	19	ECH1	39306062	rs9419	19	39322087	G	T	0.591451	0.000760619	0.00371034	0.8372	0.133451	0.0163838	3.78274e-16	0.00569962	0.0278118	0.837623	0.0265154	14	Whole_Blood	-0.0488115	0.0602107	1.00572	0.952361	1.06206	1.006(0.952,1.062)
ENSG00000100243	22	CYB5R3	43013846	rs28365957	22	43045695	A	G	0.111332	-0.00113334	0.00558294	0.8391	-0.288212	0.0327305	1.30142e-18	0.0039323	0.0193761	0.839177	0.982137	12	Whole_Blood	-0.0340449	0.0419095	1.00394	0.966528	1.0428	1.004(0.967,1.043)
ENSG00000175806	8	MSRA	9911778	rs73528908	8	9945667	C	T	0.0318091	-0.00241056	0.0121134	0.8423	0.316026	0.0559592	1.62856e-08	-0.00762772	0.038354	0.842359	0.688387	3	Whole_Blood	-0.0828016	0.0675461	0.992401	0.920534	1.06988	0.992(0.921,1.07)
ENSG00000178449	12	COX14	50505762	rs1554844	12	50514365	A	G	0.348907	-0.000770021	0.00390874	0.8438	0.158606	0.02016	3.62189e-15	-0.00485493	0.0246521	0.843876	0.0265477	20	Whole_Blood	-0.053173	0.0434632	0.995157	0.948216	1.04442	0.995(0.948,1.044)
ENSG00000197150	7	ABCB8	150725510	rs6944859	7	150726689	T	G	0.251491	-0.000789862	0.00402991	0.8447	-0.141786	0.0190129	8.82837e-14	0.00557081	0.0284323	0.844663	0.456441	10	Whole_Blood	-0.0501565	0.0612981	1.00559	0.951081	1.06322	1.006(0.951,1.063)
ENSG00000183048	17	SLC25A10	79670404	rs117718348	17	79690196	A	G	0.167992	0.00100957	0.00520398	0.8463	-0.176144	0.0299659	4.14885e-09	-0.00573152	0.02956	0.846259	0.416671	8	Whole_Blood	-0.0636691	0.0522061	0.994285	0.938315	1.05359	0.994(0.938,1.054)
ENSG00000125611	2	CHCHD5	113341817	rs3980075	2	113370144	A	G	0.737575	0.000831132	0.00432881	0.8478	-0.10998	0.020267	5.74529e-08	-0.00755712	0.0393846	0.847836	0.601963	8	Whole_Blood	-0.0847509	0.0696367	0.992471	0.918741	1.07212	0.992(0.919,1.072)
ENSG00000240303	3	ACAD11	132276982	rs180747653	3	132514658	G	T	0.0139165	-0.00212767	0.0116905	0.8559	-0.405586	0.0639817	2.31123e-10	0.00524592	0.0288356	0.855642	0.339498	5	Whole_Blood	-0.0512719	0.0617637	1.00526	0.95002	1.06371	1.005(0.95,1.064)
ENSG00000073169	22	SELO	50639408	rs2272848	22	50646318	A	G	0.622266	0.000692702	0.00382708	0.8562	0.144535	0.0186054	7.94689e-15	0.00479262	0.0264858	0.856406	0.677394	20	Whole_Blood	-0.0471195	0.0567048	1.0048	0.953973	1.05834	1.005(0.954,1.058)
ENSG00000162600	1	OMA1	58881056	rs12092564	1	59053083	G	C	0.17495	0.000953349	0.00532597	0.8578	0.271384	0.0260572	2.11971e-25	0.00351292	0.0196281	0.857958	0.944712	20	Whole_Blood	-0.0349582	0.041984	1.00352	0.965646	1.04288	1.004(0.966,1.043)
ENSG00000005882	17	PDK2	48172101	rs847694	17	48184288	A	G	0.697813	-0.000709242	0.00398451	0.8587	-0.150058	0.0305964	9.3701e-07	0.00472645	0.0265706	0.858815			Whole_Blood	-0.0473519	0.0568048	1.00474	0.953752	1.05845	1.005(0.954,1.058)
ENSG00000151366	11	NDUFC2	77779350	rs1683217	11	77834303	T	C	0.168986	0.000896698	0.00506609	0.8594	-0.19518	0.0224921	4.03855e-18	-0.00459421	0.0259614	0.859537	0.176377	20	Whole_Blood	-0.0554786	0.0462901	0.995416	0.946032	1.04738	0.995(0.946,1.047)
ENSG00000267855	19	NDUFA7	8373490	rs561	19	8376431	A	G	0.185885	-0.000834238	0.00471321	0.8598	-0.131747	0.0240896	4.52489e-08	0.00633212	0.0357934	0.859581	0.256143	5	Whole_Blood	-0.0638229	0.0764872	1.00635	0.938171	1.07949	1.006(0.938,1.079)
ENSG00000148339	9	SLC25A25	130830480	rs35830594	9	130835135	G	A	0.168986	0.000808551	0.00470088	0.8631	0.13586	0.0263344	2.48241e-07	0.00595136	0.0346201	0.863513	0.166032	6	Whole_Blood	-0.061904	0.0738068	1.00597	0.939973	1.0766	1.006(0.94,1.077)
ENSG00000067704	1	IARS2	220267444	rs74490010	1	220393359	C	T	0.084493	-0.00114862	0.00667804	0.8637	0.149942	0.0293734	3.3134e-07	-0.00766045	0.0445628	0.863514			Whole_Blood	-0.0950035	0.0796826	0.992369	0.90937	1.08294	0.992(0.909,1.083)
ENSG00000186281	2	GPAT2	96687694	rs151196928	2	96748054	G	A	0.0377734	-0.00173444	0.0102026	0.8651	-0.555208	0.102359	5.82308e-08	0.00312395	0.0183852	0.865076	0.238321	5	Whole_Blood	-0.032911	0.0391589	1.00313	0.967625	1.03994	1.003(0.968,1.04)
ENSG00000122033	13	MTIF3	28009776	rs1237710	13	28003362	G	C	0.686879	-0.000627457	0.0039216	0.8728	-0.108077	0.0198715	5.36462e-08	0.00580564	0.036301	0.872936	0.0571046	8	Whole_Blood	-0.0653443	0.0769556	1.00582	0.936745	1.07999	1.006(0.937,1.08)
ENSG00000112234	6	FBXL4	99316420	rs7752268	6	99301013	A	G	0.38171	0.000609727	0.00383476	0.8739	-0.090226	0.0194746	3.60407e-06	-0.00675778	0.0425268	0.873743			Whole_Blood	-0.0901103	0.0765947	0.993265	0.91383	1.0796	0.993(0.914,1.08)
ENSG00000171421	5	MRPL36	1798500	rs10447190	5	1820443	A	G	0.642147	-0.000605507	0.00383232	0.8742	-0.191542	0.0186298	8.5414e-25	0.00316122	0.0200101	0.874471	0.0633569	18	Whole_Blood	-0.0360586	0.042381	1.00317	0.964584	1.04329	1.003(0.965,1.043)
ENSG00000102763	13	VWA8	42140973	rs976100	13	42295142	T	C	0.84493	0.000779376	0.00506088	0.8773	0.305421	0.0311081	9.41376e-23	0.00255181	0.0165722	0.877625	0.0164875	20	Whole_Blood	-0.0299297	0.0350333	1.00256	0.970514	1.03565	1.003(0.971,1.036)
ENSG00000170502	4	NUDT9	88343734	rs13113575	4	88327224	A	G	0.357853	-0.000597421	0.00387936	0.8778	0.140012	0.0239254	4.85651e-09	-0.00426693	0.0277169	0.877652	0.0601652	4	Whole_Blood	-0.0585921	0.0500582	0.995742	0.943091	1.05133	0.996(0.943,1.051)
ENSG00000122335	6	SERAC1	158530536	rs2477811	6	158512062	T	A	0.304175	-0.000594752	0.00407364	0.884	-0.419266	0.0327254	1.41135e-37	0.00141856	0.00971676	0.883929	0.620285	20	Whole_Blood	-0.0176263	0.0204634	1.00142	0.982528	1.02067	1.001(0.983,1.021)
ENSG00000110074	11	FOXRED1	126138950	rs8177348	11	126153179	C	T	0.765408	0.000625612	0.00440572	0.8869	0.695695	0.0337869	3.32613e-94	0.000899263	0.00633299	0.887083	0.93781	20	Whole_Blood	-0.0115134	0.0133119	1.0009	0.988553	1.0134	1.001(0.989,1.013)
ENSG00000124532	6	MRS2	24403153	rs112804232	6	24428029	G	A	0.193837	0.000741674	0.00522305	0.8872	0.285648	0.0328088	3.13583e-18	0.00259646	0.0182874	0.887095	0.0793014	18	Whole_Blood	-0.0332468	0.0384398	1.0026	0.9673	1.03919	1.003(0.967,1.039)
ENSG00000135070	9	ISCA1	88879461	rs6559922	9	88873751	C	T	0.629225	0.000528321	0.00380087	0.8891	-0.134273	0.0236652	1.39626e-08	-0.00393468	0.0283155	0.889483			Whole_Blood	-0.0594331	0.0515637	0.996073	0.942299	1.05292	0.996(0.942,1.053)
ENSG00000124279	5	FASTKD3	7859272	rs16879305	5	7885526	C	T	0.11332	0.000879151	0.00671108	0.8959	-0.148482	0.0334054	8.79538e-06	-0.00592093	0.0452175	0.89582			Whole_Blood	-0.0945472	0.0827054	0.994097	0.909785	1.08622	0.994(0.91,1.086)
ENSG00000107819	10	SFXN3	102790991	rs11597056	10	102791911	A	C	0.217694	-0.0006003	0.00461769	0.8969	0.396346	0.0269019	3.95676e-49	-0.00151459	0.0116511	0.89657	0.0170615	6	Whole_Blood	-0.0243507	0.0213216	0.998487	0.975943	1.02155	0.998(0.976,1.022)
ENSG00000107951	10	MTPAP	30598730	rs10740815	10	30576317	A	G	0.600398	-0.000484156	0.00372428	0.8962	0.160623	0.0250187	1.36179e-10	-0.00301424	0.0231912	0.896587	0.0240204	8	Whole_Blood	-0.048469	0.0424405	0.99699	0.952687	1.04335	0.997(0.953,1.043)
ENSG00000165898	14	ISCA2	74960423	rs4903231	14	74962233	A	G	0.646123	0.000475859	0.00374692	0.8989	-0.228772	0.0185875	8.21683e-35	-0.00208006	0.0163793	0.898946	0.216016	20	Whole_Blood	-0.0341835	0.0300234	0.997922	0.966394	1.03048	0.998(0.966,1.03)
ENSG00000072778	17	ACADVL	7120444	rs390200	17	7109995	G	A	0.596421	0.000472921	0.00381388	0.9013	-0.281627	0.0254894	2.22233e-28	-0.00167924	0.0135431	0.901321	0.0798819	20	Whole_Blood	-0.0282237	0.0248652	0.998322	0.972171	1.02518	0.998(0.972,1.025)
ENSG00000167113	9	COQ4	131084815	rs145033206	9	131064169	T	C	0.138171	0.000662724	0.00543216	0.9032	0.130868	0.0242218	6.55675e-08	0.00506406	0.0415193	0.902924	0.704226	5	Whole_Blood	-0.0763138	0.0864419	1.00508	0.926525	1.09029	1.005(0.927,1.09)
ENSG00000196683	7	TOMM7	22852251	rs981792	7	22861639	A	C	0.331014	-0.000467097	0.0038603	0.9033	-0.238425	0.0141868	2.19921e-63	0.00195909	0.0161913	0.903694	0.709417	20	Whole_Blood	-0.0297759	0.033694	1.00196	0.970663	1.03427	1.002(0.971,1.034)
ENSG00000139531	12	SUOX	56390964	rs1873914	12	56379427	C	G	0.390656	0.000444061	0.00376323	0.9062	-0.235672	0.0214261	3.85086e-28	-0.00188423	0.015969	0.906073	0.702774	20	Whole_Blood	-0.0331835	0.029415	0.998118	0.967361	1.02985	0.998(0.967,1.03)
ENSG00000141682	18	PMAIP1	57567180	rs10445512	18	57582542	T	C	0.350895	0.000458654	0.00392012	0.907	-0.104937	0.0174984	2.01072e-09	-0.00437075	0.037364	0.906878	0.282872	8	Whole_Blood	-0.0776042	0.0688627	0.995639	0.925331	1.07129	0.996(0.925,1.071)
ENSG00000164366	5	CCDC127	196986	rs3810862	5	201550	G	A	0.632207	-0.000447479	0.00389112	0.9082	0.19078	0.026376	4.72147e-13	-0.00234552	0.0203984	0.908457	0.960758	20	Whole_Blood	-0.0423264	0.0376353	0.997657	0.958557	1.03835	0.998(0.959,1.038)
ENSG00000198130	2	HIBCH	191054461	rs291429	2	191197941	A	G	0.605368	0.000427275	0.0037812	0.9102	0.276948	0.0277116	1.62039e-23	0.0015428	0.013654	0.910036	0.552628	20	Whole_Blood	-0.025219	0.0283046	1.00154	0.975096	1.02871	1.002(0.975,1.029)
ENSG00000151014	4	CCRN4L	139936943	rs78287634	4	139852596	C	T	0.271372	0.000438284	0.00417413	0.9168	0.25225	0.0335196	5.25397e-14	0.0017375	0.0165492	0.916384	0.41472	19	Whole_Blood	-0.0306989	0.0341739	1.00174	0.969767	1.03476	1.002(0.97,1.035)
ENSG00000030110	6	BAK1	33540329	rs210143	6	33546930	C	T	0.72664	-0.000430711	0.00422265	0.919	-0.616568	0.0264335	2.45881e-120	0.000698561	0.00684871	0.918757	0.105694	20	Whole_Blood	-0.0127249	0.014122	1.0007	0.987356	1.01422	1.001(0.987,1.014)
ENSG00000124098	20	FAM210B	54933971	rs77593007	20	54822878	A	G	0.197813	0.00049154	0.0049154	0.9205	0.0928813	0.0204559	5.61014e-06	0.00529213	0.0529341	0.920364			Whole_Blood	-0.0984587	0.109043	1.00531	0.906233	1.11521	1.005(0.906,1.115)
ENSG00000172590	14	MRPL52	23299088	rs1135641	14	23299135	T	G	0.512922	-0.000339767	0.00369312	0.927	-0.11296	0.0173542	7.56168e-11	0.00300785	0.0326973	0.926705	0.83648	11	Whole_Blood	-0.0610789	0.0670946	1.00301	0.940749	1.0694	1.003(0.941,1.069)
ENSG00000125652	19	ALKBH7	6372444	rs73561877	19	6365399	C	G	0.0129225	-0.0015005	0.0164891	0.9275	0.236674	0.0497702	1.98114e-06	-0.00633996	0.0696827	0.927506			Whole_Blood	-0.142918	0.130238	0.99368	0.866825	1.1391	0.994(0.867,1.139)
ENSG00000213221	9	DNLZ	139253932	rs117527460	9	139281477	A	G	0.0377734	-0.000834736	0.00970623	0.9312	1.55127	0.0923786	2.7678e-63	-0.000538098	0.00625704	0.931467	0.176213	18	Whole_Blood	-0.0128019	0.0117257	0.999462	0.98728	1.01179	0.999(0.987,1.012)
ENSG00000146085	6	MUT	49398073	rs2501963	6	49454281	T	C	0.666998	0.000320314	0.00381327	0.9334	-0.22513	0.018932	1.31047e-32	-0.0014228	0.0169385	0.933058	0.109843	20	Whole_Blood	-0.0346223	0.0317767	0.998578	0.96597	1.03229	0.999(0.966,1.032)
ENSG00000101546	18	RBFA	77794358	rs55725183	18	77794026	T	C	0.316103	-0.000311109	0.00384086	0.9352	0.153404	0.0215311	1.04272e-12	-0.00202804	0.0250391	0.935446	0.54792	20	Whole_Blood	-0.0511047	0.0470486	0.997974	0.950179	1.04817	0.998(0.95,1.048)
ENSG00000122873	10	CISD1	60028818	rs1199108	10	59942324	T	C	0.210736	-0.000354233	0.00442791	0.9365	-0.734057	0.0362431	3.29661e-91	0.000482568	0.00603215	0.936238	0.796705	20	Whole_Blood	-0.0113404	0.0123056	1.00048	0.988724	1.01238	1(0.989,1.012)
ENSG00000160471	19	COX6B2	55860674	rs12461665	19	55865350	A	G	0.536779	-0.000291776	0.00374072	0.9379	0.408158	0.0282874	3.40007e-47	-0.000714861	0.00916501	0.937829	0.0107361	20	Whole_Blood	-0.0186783	0.0172486	0.999285	0.981495	1.0174	0.999(0.981,1.017)
ENSG00000164258	5	NDUFS4	52856463	rs62372178	5	53503340	C	T	0.427435	0.000290851	0.00372886	0.9377	-0.105021	0.0230509	5.21235e-06	-0.00276946	0.0355111	0.937837			Whole_Blood	-0.0723712	0.0668323	0.997234	0.930186	1.06912	0.997(0.93,1.069)
ENSG00000186642	11	PDE2A	72287185	rs12799451	11	72392903	G	A	0.424453	-0.000286716	0.00377258	0.9394	0.194324	0.0358043	5.71829e-08	-0.00147545	0.0194157	0.939425	0.642416	4	Whole_Blood	-0.0395302	0.0365793	0.998526	0.961241	1.03726	0.999(0.961,1.037)
ENSG00000167815	19	PRDX2	12907634	rs897804	19	12876964	C	G	0.439364	-0.000284341	0.00379121	0.9406	0.158967	0.0180976	1.57967e-18	-0.00178868	0.0238499	0.940217	0.518356	8	Whole_Blood	-0.0485345	0.0449571	0.998213	0.952624	1.04598	0.998(0.953,1.046)
ENSG00000174606	1	ANGEL2	213165524	rs34868056	1	213385421	A	G	0.624254	0.000267129	0.00381613	0.9439	-0.126353	0.0158742	1.72549e-15	-0.00211415	0.0302033	0.944196	0.427174	20	Whole_Blood	-0.0613126	0.0570843	0.997888	0.940529	1.05875	0.998(0.941,1.059)
ENSG00000158793	1	NIT1	161087876	rs41270013	1	161070250	A	C	0.026839	-0.000787554	0.0112508	0.9442	0.40926	0.0623965	5.41626e-11	-0.00192434	0.0274921	0.944197			Whole_Blood	-0.0558089	0.0519602	0.998078	0.94572	1.05333	0.998(0.946,1.053)
ENSG00000113790	3	EHHADH	184908412	rs7426681	3	184995478	A	G	0.840954	0.000344939	0.00507264	0.9459	0.35584	0.0519726	7.55779e-12	0.000969366	0.0142561	0.945788	0.358145	12	Whole_Blood	-0.0269726	0.0289113	1.00097	0.973388	1.02933	1.001(0.973,1.029)
ENSG00000125656	19	CLPP	6361463	rs73559852	19	6328742	G	A	0.028827	0.000760503	0.0113508	0.9464	0.364196	0.0384216	2.56907e-21	0.00208817	0.0311675	0.946583	0.319583	13	Whole_Blood	-0.0590001	0.0631765	1.00209	0.942707	1.06521	1.002(0.943,1.065)
ENSG00000144559	3	TAMM41	11831916	rs420599	3	11888259	G	C	0.467197	-0.00024854	0.00370955	0.9467	-0.21103	0.0243654	4.67389e-18	0.00117775	0.0175788	0.946583	0.734275	14	Whole_Blood	-0.0332767	0.0356322	1.00118	0.967271	1.03627	1.001(0.967,1.036)
ENSG00000006530	7	AGK	141250989	rs13225438	7	141371807	C	G	0.0894632	0.00041086	0.00632093	0.9485	-0.111641	0.0229328	1.1263e-06	-0.00368019	0.0566234	0.948179	0.272601	3	Whole_Blood	-0.114662	0.107302	0.996327	0.891667	1.11327	0.996(0.892,1.113)
ENSG00000214113	6	LYRM4	5102827	rs111557465	6	5260694	T	C	0.083499	-0.000399092	0.00623581	0.9489	0.459987	0.0437852	8.14605e-26	-0.000867615	0.0135567	0.948971	0.0241542	16	Whole_Blood	-0.0274387	0.0257035	0.999133	0.972934	1.02604	0.999(0.973,1.026)
ENSG00000151806	4	GUF1	44680444	rs62305383	4	44708086	C	G	0.244533	0.00026218	0.00459966	0.9542	-0.423783	0.0362426	1.38479e-31	-0.000618667	0.0108539	0.954546	0.783054	20	Whole_Blood	-0.0218923	0.020655	0.999382	0.978346	1.02087	0.999(0.978,1.021)
ENSG00000110871	12	COQ5	120941077	rs61760870	12	121000846	A	G	0.0248509	0.00075359	0.0132209	0.9548	0.874604	0.0760995	1.43212e-30	0.000861636	0.0151166	0.954546	0.00553288	7	Whole_Blood	-0.0287669	0.0304902	1.00086	0.971643	1.03096	1.001(0.972,1.031)
ENSG00000132313	2	MRPL35	86426478	rs13353	2	86437898	T	C	0.924453	0.000448205	0.00800366	0.9557	-0.212924	0.0346698	8.17562e-10	-0.002105	0.0375909	0.955344			Whole_Blood	-0.0757832	0.0715732	0.997897	0.927017	1.0742	0.998(0.927,1.074)
ENSG00000156990	3	RPUSD3	9879533	rs57223920	3	9885109	T	C	0.05666	-0.00041918	0.00776258	0.9569	-0.323264	0.0391499	1.49274e-16	0.00129671	0.0240137	0.956936	0.485296	3	Whole_Blood	-0.0457701	0.0483636	1.0013	0.955262	1.04955	1.001(0.955,1.05)
ENSG00000164978	9	NUDT2	34329504	rs10758254	9	34358858	C	T	0.144135	0.00026313	0.00496472	0.9576	0.754233	0.0393228	5.37842e-82	0.000348871	0.0065825	0.957732	0.557523	20	Whole_Blood	-0.0125528	0.0132506	1.00035	0.987526	1.01334	1(0.988,1.013)
ENSG00000111843	6	TMEM14C	10723148	rs1045911	6	10723449	C	A	0.135189	-0.000294281	0.00577022	0.9591	0.374828	0.0355046	4.7068e-26	-0.000785111	0.0153945	0.959326			Whole_Blood	-0.0309583	0.0293881	0.999215	0.969516	1.02982	0.999(0.97,1.03)
ENSG00000196177	10	ACADSB	124768495	rs11592612	10	124770855	G	C	0.393638	0.000187333	0.00374666	0.9599	0.132626	0.0219899	1.62722e-09	0.00141249	0.0282508	0.960124			Whole_Blood	-0.0539591	0.0567841	1.00141	0.947471	1.05843	1.001(0.947,1.058)
ENSG00000166136	10	NDUFB8	102267203	rs4244338	10	102272802	G	A	0.190855	0.000190612	0.00443284	0.9661	-0.132298	0.0175586	4.89587e-14	-0.00144078	0.033507	0.965702	0.188095	7	Whole_Blood	-0.0671145	0.0642329	0.99856	0.935088	1.06634	0.999(0.935,1.066)
ENSG00000111058	12	ACSS3	81331594	rs2037404	12	81338057	C	G	0.0497018	-0.000355544	0.0086718	0.9674	-0.322723	0.0531423	1.25691e-09	0.0011017	0.0268713	0.967297			Whole_Blood	-0.051566	0.0537694	1.0011	0.949741	1.05524	1.001(0.95,1.055)
ENSG00000111639	12	MRPL51	6601150	rs917634	12	6631169	A	C	0.474155	0.000152139	0.0037107	0.9674	-0.0656618	0.012851	3.23049e-07	-0.00231701	0.0565142	0.967297	0.88778	3	Whole_Blood	-0.113085	0.108451	0.997686	0.893075	1.11455	0.998(0.893,1.115)
ENSG00000164209	5	SLC25A46	110073837	rs72773183	5	110056859	A	G	0.0904573	-0.000255159	0.00637897	0.9682	-0.18817	0.0220789	1.55967e-17	0.001356	0.0339004	0.968094	0.480505	20	Whole_Blood	-0.0650888	0.0678008	1.00136	0.936984	1.07015	1.001(0.937,1.07)
ENSG00000111850	6	SMIM8	88032301	rs7453986	6	87990679	C	T	0.466203	-0.000125652	0.00369564	0.9728	0.244746	0.0318986	1.68512e-14	-0.000513397	0.0151	0.972877	0.340175	12	Whole_Blood	-0.0301094	0.0290826	0.999487	0.970339	1.02951	0.999(0.97,1.03)
ENSG00000053371	1	AKR7A2	19630459	rs2473808	1	19638883	C	T	0.644135	-0.000119355	0.00385016	0.975	0.105683	0.020973	4.67982e-07	-0.00112937	0.036432	0.97527			Whole_Blood	-0.0725361	0.0702774	0.998871	0.930032	1.07281	0.999(0.93,1.073)
ENSG00000120832	12	MTERFD3	107371069	rs78419249	12	107370590	A	G	0.0318091	0.000326203	0.0105227	0.9752	-0.394181	0.0752103	1.59663e-07	-0.000827546	0.0266955	0.97527	0.124298	3	Whole_Blood	-0.0531507	0.0514956	0.999173	0.948237	1.05284	0.999(0.948,1.053)
ENSG00000135093	12	USP30	109460894	rs73195463	12	109529333	C	G	0.163022	0.000151748	0.00505828	0.9764	0.36832	0.0403026	6.31054e-20	0.000412002	0.0137335	0.976067	0.980973	13	Whole_Blood	-0.0265057	0.0273297	1.00041	0.973843	1.02771	1(0.974,1.028)
ENSG00000138777	4	PPA2	106290234	rs1077526	4	106347156	A	G	0.183897	0.00010853	0.00516808	0.9836	0.244357	0.0285932	1.27463e-17	0.000444144	0.0211498	0.983246	0.0547142	20	Whole_Blood	-0.0410095	0.0418978	1.00044	0.95982	1.04279	1(0.96,1.043)
ENSG00000168275	1	COA6	234509202	rs10910420	1	234509259	C	G	0.49503	7.02721e-05	0.00369853	0.9846	0.36203	0.0236632	7.73193e-53	0.000194106	0.0102161	0.984841	0.573422	20	Whole_Blood	-0.0198294	0.0202177	1.00019	0.980366	1.02042	1(0.98,1.02)
ENSG00000136758	10	YME1L1	27399383	rs1338	10	27475693	C	T	0.602386	6.59804e-05	0.0038812	0.9868	0.0984248	0.0133424	1.6208e-13	0.000670363	0.0394332	0.986437	0.15122	20	Whole_Blood	-0.0766187	0.0779594	1.00067	0.926243	1.08108	1.001(0.926,1.081)
ENSG00000232859	17	LYRM9	26205340	rs11653617	17	26247888	A	G	0.054672	0.000102343	0.00852859	0.9904	0.384304	0.0527535	3.21917e-13	0.000266308	0.0221923	0.990426	0.941083	9	Whole_Blood	-0.0432306	0.0437632	1.00027	0.957691	1.04473	1(0.958,1.045)
ENSG00000105379	19	ETFB	51848423	rs11084069	19	51863427	A	G	0.279324	5.13967e-05	0.00428306	0.9907	-0.111999	0.0207675	6.92953e-08	-0.000458903	0.038242	0.990426	0.450569	5	Whole_Blood	-0.0754132	0.0744954	0.999541	0.92736	1.07734	1(0.927,1.077)
ENSG00000100347	22	SAMM50	44351301	rs2294920	22	44351351	C	T	0.130219	6.39693e-05	0.00533077	0.9903	-0.407923	0.0290484	8.52086e-45	-0.000156817	0.0130681	0.990426	0.100469	20	Whole_Blood	-0.0257703	0.0254567	0.999843	0.974559	1.02578	1(0.975,1.026)
ENSG00000103707	15	MTFMT	65294845	rs4544196	15	65267736	T	C	0.539761	4.07591e-05	0.00370537	0.991	-0.118526	0.0216161	4.17645e-08	-0.000343883	0.0312622	0.991224	0.522296	7	Whole_Blood	-0.0616178	0.06093	0.999656	0.940242	1.06282	1(0.94,1.063)
ENSG00000168958	2	MFF	228189867	rs145878094	2	228183319	T	C	0.147117	-5.20253e-05	0.00520253	0.9919	-0.159825	0.0222535	6.86975e-13	0.000325514	0.0325514	0.992021	0.554693	14	Whole_Blood	-0.0634752	0.0641263	1.00033	0.938497	1.06623	1(0.938,1.066)
ENSG00000090266	7	NDUFB2	140390577	rs2968551	7	140393595	C	T	0.154076	-4.16435e-05	0.00520544	0.9933	-0.1326	0.0201032	4.22466e-11	0.000314054	0.0392567	0.993617	0.900648	12	Whole_Blood	-0.0766291	0.0772572	1.00031	0.926233	1.08032	1(0.926,1.08)
ENSG00000178127	18	NDUFV2	9102628	rs2249996	18	9101946	G	C	0.403579	3.08942e-05	0.00386178	0.9935	-0.12806	0.0188465	1.08402e-11	-0.000241248	0.0301561	0.993617	0.316935	4	Whole_Blood	-0.0593472	0.0588647	0.999759	0.94238	1.06063	1(0.942,1.061)
ENSG00000055950	10	MRPL43	102729215	rs12571302	10	102742763	A	C	0.182903	2.79614e-05	0.00466023	0.9953	0.20458	0.0215825	2.56766e-21	0.000136677	0.0227795	0.995213	0.430023	17	Whole_Blood	-0.0445111	0.0447845	1.00014	0.956465	1.0458	1(0.956,1.046)
ENSG00000114735	3	HEMK1	50606583	rs62262965	3	50613893	T	C	0.124254	1.78246e-05	0.00594153	0.9973	-0.155372	0.0268081	6.80288e-09	-0.000114722	0.0382407	0.997606	0.719704	12	Whole_Blood	-0.0750665	0.0748371	0.999885	0.927682	1.07771	1(0.928,1.078)
ENSG00000152620	5	NADK2	36192694	rs10075150	5	36242354	G	A	0.452286	-3.69311e-06	0.00369311	0.9991	-0.109822	0.0225061	1.06271e-06	3.36282e-05	0.0336282	0.999202			Whole_Blood	-0.0658776	0.0659449	1.00003	0.936245	1.06817	1(0.936,1.068)

## Sheet: bph_gtex_prostate
TableS3	SMR analysis for association between mitochondrial gene expression and BPH in GTEx (prostate)
probeID	ProbeChr	Gene	Probe_bp	topSNP	topSNP_chr	topSNP_bp	A1	A2	Freq	b_GWAS	se_GWAS	p_GWAS	b_eQTL	se_eQTL	p_eQTL	b_SMR	se_SMR	p_SMR	p_HEIDI	nsnp_HEIDI	tissue	lo_ci	up_ci	or	or_lci95	or_uci95	OR (95%CI)
ENSG00000132570	5	PCBD2	134240596	rs3798107	5	134300712	A	G	0.0139165	0.0543472	0.013386	4.907e-05	0.771442	0.154536	5.97593e-07	0.0704488	0.0223662	0.0016339			Prostate	0.026611	0.114287	1.07299	1.02697	1.12107	1.073(1.027,1.121)
ENSG00000037474	5	NSUN2	6599352	rs2303707	5	6605532	A	C	0.672962	0.01087	0.00382611	0.0045	-0.793136	0.059333	9.35851e-41	-0.0137051	0.00493178	0.00545379	0.239273	19	Prostate	-0.0233714	-0.00403881	0.986388	0.9769	0.995969	0.986(0.977,0.996)
ENSG00000006282	17	SPATA20	48620419	rs9890200	17	48624523	C	A	0.349901	0.0109907	0.00386995	0.004515	-0.584832	0.045423	6.20549e-38	-0.0187928	0.00677627	0.00554853	0.548895	20	Prostate	-0.0320743	-0.00551131	0.981383	0.968435	0.994504	0.981(0.968,0.995)
ENSG00000114021	3	NIT2	100053545	rs277627	3	100055273	A	G	0.694831	-0.0125661	0.00389647	0.001259	-0.301594	0.0568319	1.11585e-07	0.0416657	0.0151182	0.00585147			Prostate	0.012034	0.0712974	1.04255	1.01211	1.0739	1.043(1.012,1.074)
ENSG00000043514	1	TRIT1	40306723	rs34387655	1	40357240	C	A	0.0467197	-0.0235656	0.00784212	0.00266	0.580851	0.103529	2.01696e-08	-0.0405708	0.0153156	0.00807365			Prostate	-0.0705894	-0.0105522	0.960241	0.931844	0.989503	0.96(0.932,0.99)
ENSG00000106077	7	ABHD11	73150424	rs10266412	7	73156211	G	A	0.486083	0.00996606	0.00369387	0.006967	-0.241005	0.0365131	4.09736e-11	-0.0413521	0.0165579	0.0125101			Prostate	-0.0738056	-0.00889862	0.959491	0.928852	0.991141	0.959(0.929,0.991)
ENSG00000006744	17	ELAC2	12895708	rs2286341	17	12895669	A	C	0.612326	-0.00968013	0.00382614	0.0114	0.481361	0.0382572	2.64452e-36	-0.0201099	0.00810768	0.0131252	0.40019	20	Prostate	-0.036001	-0.00421885	0.980091	0.964639	0.99579	0.98(0.965,0.996)
ENSG00000176720	2	BOK	242498136	rs4675933	2	242494859	T	C	0.364811	-0.0106681	0.00387509	0.005909	0.274714	0.0506104	5.6984e-08	-0.0388335	0.0158164	0.0140782			Prostate	-0.0698336	-0.00783336	0.961911	0.932549	0.992197	0.962(0.933,0.992)
ENSG00000178952	16	TUFM	28853732	rs7187776	16	28857645	G	A	0.341948	0.0097001	0.00374088	0.009511	0.269308	0.0371502	4.19334e-13	0.0360186	0.0147526	0.014626	0.203783	20	Prostate	0.0071035	0.0649337	1.03668	1.00713	1.06709	1.037(1.007,1.067)
ENSG00000130414	2	NDUFA10	240831867	rs55786159	2	240894563	T	C	0.162028	-0.0128019	0.00520825	0.01397	-0.964407	0.0894808	4.3821e-27	0.0132744	0.00553913	0.016554	0.0951784	20	Prostate	0.00241771	0.0241311	1.01336	1.00242	1.02442	1.013(1.002,1.024)
ENSG00000176715	16	ACSF3	89154783	rs62045855	16	89143702	A	G	0.353877	0.0100877	0.00387691	0.009276	-0.308832	0.0549088	1.86098e-08	-0.0326641	0.0138317	0.0181995	0.496137	9	Prostate	-0.0597742	-0.00555397	0.967864	0.941977	0.994461	0.968(0.942,0.994)
ENSG00000101417	20	PXMP4	32294512	rs7274811	20	32333181	T	G	0.239563	-0.0116931	0.00430367	0.006589	-0.16703	0.0365796	4.96635e-06	0.0700058	0.0299821	0.0195477			Prostate	0.0112409	0.128771	1.07251	1.0113	1.13743	1.073(1.011,1.137)
ENSG00000224877	17	C17orf89	79213039	rs74778772	17	79213141	T	C	0.083499	0.0173833	0.00718913	0.0156	0.679686	0.0985448	5.30258e-12	0.0255755	0.0112083	0.0224988	0.719977	9	Prostate	0.00360723	0.0475438	1.02591	1.00361	1.04869	1.026(1.004,1.049)
ENSG00000138346	10	DNA2	70173821	rs12220392	10	70246495	C	T	0.106362	-0.0138846	0.00590331	0.01867	-0.788538	0.0987218	1.37732e-15	0.017608	0.00780422	0.024057	0.123468	20	Prostate	0.00231173	0.0329043	1.01776	1.00231	1.03345	1.018(1.002,1.033)
ENSG00000144827	3	ABHD10	111697857	rs2289598	3	111697867	C	T	0.217694	-0.0114662	0.00464218	0.01351	-0.243793	0.0488	5.86048e-07	0.0470325	0.0212417	0.0268181			Prostate	0.00539877	0.0886662	1.04816	1.00541	1.09272	1.048(1.005,1.093)
ENSG00000163382	1	APOA1BP	156561554	rs7514468	1	156540738	C	T	0.688867	-0.00969422	0.00410946	0.01833	0.230832	0.0410331	1.84971e-08	-0.0419969	0.0193048	0.0295951	0.558755	8	Prostate	-0.0798343	-0.00415949	0.958873	0.923269	0.995849	0.959(0.923,0.996)
ENSG00000176623	8	RMDN1	87480486	rs11787036	8	87375876	C	A	0.513917	0.00836553	0.00369665	0.02364	-0.300022	0.0380825	3.32107e-15	-0.027883	0.0128195	0.0296267	0.0848492	20	Prostate	-0.0530092	-0.00275678	0.972502	0.948371	0.997247	0.973(0.948,0.997)
ENSG00000119927	10	GPAM	113909624	rs78244222	10	114594852	C	T	0.0208748	0.028704	0.0120151	0.01691	1.16508	0.223792	1.92871e-07	0.0246369	0.0113466	0.0299084			Prostate	0.00239756	0.0468762	1.02494	1.0024	1.04799	1.025(1.002,1.048)
ENSG00000182362	21	YBEY	47706251	rs4818834	21	47724648	A	T	0.678926	0.00901946	0.00409232	0.02755	-0.778066	0.0803868	3.70202e-22	-0.0115922	0.00539423	0.0316352	0.323632	20	Prostate	-0.0221649	-0.00101951	0.988475	0.978079	0.998981	0.988(0.978,0.999)
ENSG00000136270	7	TBRG4	45139699	rs2289376	7	45144494	C	T	0.435388	-0.00904342	0.00375401	0.016	0.1651	0.0349617	2.33183e-06	-0.0547754	0.0255255	0.0318803	0.784854	4	Prostate	-0.104805	-0.00474542	0.946698	0.9005	0.995266	0.947(0.9,0.995)
ENSG00000105755	19	ETHE1	44010871	rs113068155	19	44014530	T	C	0.198807	0.0108433	0.00456367	0.0175	-0.308072	0.0628732	9.58896e-07	-0.0351972	0.0164634	0.0325242	0.00667983	3	Prostate	-0.0674655	-0.00292894	0.965415	0.93476	0.997075	0.965(0.935,0.997)
ENSG00000013306	17	SLC25A39	42396993	rs850714	17	42417496	A	G	0.638171	-0.00882272	0.00387642	0.02282	-0.226551	0.0407442	2.69276e-08	0.0389436	0.0184885	0.0351723	0.0184759	10	Prostate	0.00270614	0.0751811	1.03971	1.00271	1.07808	1.04(1.003,1.078)
ENSG00000141391	18	SLMO1	12407895	rs34448712	18	12439062	C	A	0.152087	0.0121771	0.00569821	0.03261	0.828074	0.0825177	1.06842e-23	0.0147053	0.00703558	0.0366059	0.536417	20	Prostate	0.000915563	0.028495	1.01481	1.00092	1.0289	1.015(1.001,1.029)
ENSG00000197448	7	GSTK1	142941186	rs73726603	7	142926165	C	G	0.054672	-0.0188209	0.0083463	0.02415	-0.370153	0.0812981	5.28782e-06	0.0508463	0.0251622	0.0433068			Prostate	0.00152839	0.100164	1.05216	1.00153	1.10535	1.052(1.002,1.105)
ENSG00000145020	3	AMT	49454211	rs4855869	3	49488984	C	T	0.767396	0.00900738	0.00437676	0.03956	0.364838	0.0362451	7.81973e-24	0.0246887	0.0122446	0.0437697	0.0336511	20	Prostate	0.000689284	0.0486881	1.025	1.00069	1.04989	1.025(1.001,1.05)
ENSG00000171103	2	TRMT61B	29072687	rs4632297	2	29008425	A	T	0.578529	-0.00818462	0.00374582	0.02886	-0.243203	0.0469703	2.24519e-07	0.0336535	0.0167173	0.0441047	0.687191	5	Prostate	0.000887592	0.0664194	1.03423	1.00089	1.06867	1.034(1.001,1.069)
ENSG00000104835	19	SARS2	39405906	rs12972986	19	39430645	A	G	0.666004	-0.00800303	0.00386247	0.03823	-0.277673	0.0352741	3.49412e-15	0.0288218	0.0143839	0.0450969	0.487376	17	Prostate	0.000629356	0.0570142	1.02924	1.00063	1.05867	1.029(1.001,1.059)
ENSG00000171109	3	MFN1	179065480	rs2111534	3	179090772	A	G	0.456262	0.00779197	0.00371223	0.03581	0.293891	0.0475359	6.30934e-10	0.0265131	0.0133394	0.0468587	0.729566	7	Prostate	0.000367876	0.0526583	1.02687	1.00037	1.05407	1.027(1,1.054)
ENSG00000167792	11	NDUFV1	67374323	rs596603	11	67359603	G	T	0.565606	0.00768048	0.00371576	0.03875	-0.369608	0.0529757	3.01692e-12	-0.0207801	0.0104852	0.0474956	0.633789	16	Prostate	-0.0413311	-0.000229108	0.979434	0.959511	0.999771	0.979(0.96,1)
ENSG00000187118	3	CMC1	28283075	rs370517451	3	28283101	A	G	0.0139165	-0.0309939	0.0152906	0.04263	-1.41294	0.179152	3.10007e-15	0.0219358	0.0111735	0.0496232	0.0369108	3	Prostate	3.574e-05	0.0438359	1.02218	1.00004	1.04481	1.022(1,1.045)
ENSG00000184117	22	NIPSNAP1	29950797	rs695399	22	29969861	G	T	0.524851	-0.00761921	0.00369506	0.03923	0.259187	0.0453712	1.11274e-08	-0.0293966	0.0151566	0.0524384	0.370677	4	Prostate	-0.0591035	0.000310336	0.971031	0.942609	1.00031	0.971(0.943,1)
ENSG00000090432	1	MUL1	20825943	rs6700034	1	20834610	A	C	0.119284	0.0112958	0.00551552	0.04056	0.37014	0.0665945	2.72703e-08	0.0305176	0.0158806	0.054644	0.472161	3	Prostate	-0.000608376	0.0616436	1.03099	0.999392	1.06358	1.031(0.999,1.064)
ENSG00000197345	11	MRPL21	68658744	rs2444765	11	68655063	A	C	0.300199	0.00758963	0.00392635	0.0532	-1.02249	0.0613402	2.19633e-62	-0.0074227	0.00386572	0.0548411	0.910316	20	Prostate	-0.0149995	0.000154111	0.992605	0.985112	1.00015	0.993(0.985,1)
ENSG00000100601	14	ALKBH1	78138747	rs61990856	14	78125978	A	G	0.101392	-0.011887	0.00579854	0.04035	0.487253	0.106127	4.40618e-06	-0.024396	0.0130329	0.061223			Prostate	-0.0499405	0.00114848	0.975899	0.951286	1.00115	0.976(0.951,1.001)
ENSG00000148290	9	SURF1	136218610	rs3124747	9	136268084	A	G	0.311133	0.00790901	0.00411713	0.05469	-0.357499	0.0473649	4.42789e-14	-0.0221232	0.0118836	0.0626524	0.430443	20	Prostate	-0.0454151	0.00116866	0.97812	0.955601	1.00117	0.978(0.956,1.001)
ENSG00000165678	10	GHITM	85899196	rs7087073	10	85899713	T	C	0.0695825	-0.0161175	0.0080507	0.04532	0.280498	0.0559706	5.40016e-07	-0.0574603	0.0309069	0.0630068	0.0134324	3	Prostate	-0.118038	0.00311722	0.944159	0.888662	1.00312	0.944(0.889,1.003)
ENSG00000128928	15	IVD	40697686	rs8037207	15	40655500	A	G	0.0974155	-0.0105473	0.00545644	0.05327	-0.379961	0.0581298	6.30052e-11	0.0277589	0.0149753	0.0637901	0.267762	11	Prostate	-0.00159269	0.0571105	1.02815	0.998409	1.05877	1.028(0.998,1.059)
ENSG00000174886	19	NDUFA11	5891287	rs72989070	19	5895358	T	C	0.185885	0.00909383	0.00473144	0.05461	-0.324592	0.0533651	1.18343e-09	-0.0280162	0.015287	0.0668501	0.840501	20	Prostate	-0.0579787	0.00194632	0.972373	0.94367	1.00195	0.972(0.944,1.002)
ENSG00000168291	3	PDHB	58413357	rs4228	3	58413669	T	G	0.375746	0.00774255	0.00401584	0.05383	0.152467	0.0300812	4.00946e-07	0.0507818	0.0281803	0.0715406	0.50642	4	Prostate	-0.00445159	0.106015	1.05209	0.995558	1.11184	1.052(0.996,1.112)
ENSG00000134809	11	TIMM10	57295936	rs2848626	11	57283988	T	C	0.791252	0.00828255	0.00452598	0.06729	-0.577913	0.056836	2.75284e-24	-0.0143318	0.00795743	0.0716929	0.237924	18	Prostate	-0.0299284	0.00126476	0.98577	0.970515	1.00127	0.986(0.971,1.001)
ENSG00000177646	3	ACAD9	128598439	rs62265307	3	128662441	T	C	0.0178926	-0.0168868	0.00926827	0.06844	2.4743	0.287525	7.59749e-18	-0.00682487	0.00382885	0.07467	0.414886	13	Prostate	-0.0143294	0.000679676	0.993198	0.985773	1.00068	0.993(0.986,1.001)
ENSG00000169169	19	CPT1C	50194155	rs721885	19	50196451	T	C	0.345924	-0.00766571	0.00396571	0.05327	-0.277093	0.061875	7.52497e-06	0.0276647	0.0155881	0.0759425			Prostate	-0.00288798	0.0582174	1.02805	0.997116	1.05995	1.028(0.997,1.06)
ENSG00000183648	14	NDUFB1	92582466	rs12886909	14	92588192	C	T	0.16501	0.00926683	0.00500369	0.064	-0.325487	0.0612531	1.07362e-07	-0.0284707	0.0162799	0.0803208			Prostate	-0.0603793	0.0034379	0.971931	0.941407	1.00344	0.972(0.941,1.003)
ENSG00000198015	12	MRPL42	93861264	rs7967526	12	93864832	A	T	0.533797	0.00659278	0.00370589	0.07527	0.296352	0.0420912	1.9126e-12	0.0222464	0.012898	0.0845648	0.665009	5	Prostate	-0.00303368	0.0475265	1.0225	0.996971	1.04867	1.022(0.997,1.049)
ENSG00000196365	19	LONP1	5691845	rs3892355	19	5696962	A	G	0.314115	-0.00688484	0.00395226	0.08154	-0.459766	0.0484819	2.46493e-21	0.0149747	0.00874008	0.0866512	0.774208	20	Prostate	-0.00215586	0.0321053	1.01509	0.997846	1.03263	1.015(0.998,1.033)
ENSG00000143149	1	ALDH9A1	165631453	rs12408101	1	165667781	G	T	0.258449	0.00713291	0.00405509	0.07852	-0.291879	0.0428627	9.78503e-12	-0.0244379	0.0143491	0.0885497	0.387359	12	Prostate	-0.0525621	0.00368634	0.975858	0.948795	1.00369	0.976(0.949,1.004)
ENSG00000162461	1	SLC25A34	16062900	rs11577746	1	16061586	G	A	0.21173	-0.007782	0.00452442	0.08535	-0.550046	0.0620851	8.03398e-19	0.0141479	0.00837911	0.0913202	0.495058	11	Prostate	-0.00227516	0.030571	1.01425	0.997727	1.03104	1.014(0.998,1.031)
ENSG00000205560	22	CPT1B	51007290	rs131758	22	51017082	A	T	0.616302	-0.00654826	0.003861	0.08996	0.355783	0.0569584	4.20125e-10	-0.0184052	0.011245	0.101685	0.135525	7	Prostate	-0.0404454	0.003635	0.981763	0.960362	1.00364	0.982(0.96,1.004)
ENSG00000125871	20	MGME1	17949556	rs8120495	20	17975820	A	C	0.136183	-0.0103319	0.00615729	0.09336	-0.494835	0.0754343	5.38736e-11	0.0208796	0.0128438	0.104023	0.265973	5	Prostate	-0.00429425	0.0460534	1.0211	0.995715	1.04713	1.021(0.996,1.047)
ENSG00000127952	7	STYXL1	75625656	rs11553096	7	75677216	T	C	0.10835	-0.0114675	0.00680969	0.09225	0.485655	0.0826519	4.20525e-09	-0.0236125	0.0145861	0.105484	0.852575	8	Prostate	-0.0522013	0.00497626	0.976664	0.949138	1.00499	0.977(0.949,1.005)
ENSG00000164983	8	TMEM65	125324231	rs41327151	8	125287350	T	G	0.172962	-0.00810218	0.00473535	0.08706	0.244776	0.0513309	1.85517e-06	-0.0331004	0.0205532	0.107295			Prostate	-0.0733847	0.00718387	0.967441	0.929243	1.00721	0.967(0.929,1.007)
ENSG00000111716	12	LDHB	21788276	rs117701375	12	20975491	T	C	0.0109344	0.0198773	0.0119671	0.09675	0.859439	0.156942	4.3467e-08	0.0231282	0.0145507	0.111949			Prostate	-0.00539117	0.0516476	1.0234	0.994623	1.053	1.023(0.995,1.053)
ENSG00000130349	6	C6orf203	107349407	rs76852209	6	107349508	C	G	0.0516899	-0.0158912	0.00958457	0.09725	-0.682034	0.122187	2.37898e-08	0.0232997	0.0146597	0.111977			Prostate	-0.00543331	0.0520327	1.02357	0.994581	1.05341	1.024(0.995,1.053)
ENSG00000166816	16	LDHD	75145758	rs11646658	16	75159516	T	C	0.32505	0.00636852	0.00383877	0.0971	0.268344	0.0510453	1.46446e-07	0.0237327	0.0150009	0.113629	0.348062	3	Prostate	-0.00566906	0.0531345	1.02402	0.994347	1.05457	1.024(0.994,1.055)
ENSG00000172113	3	NME6	48334754	rs71323396	3	48374734	G	T	0.285288	0.00680487	0.00421093	0.106	-0.400084	0.0575009	3.45443e-12	-0.0170086	0.0108053	0.115464	0.0532966	9	Prostate	-0.038187	0.00416979	0.983135	0.962533	1.00418	0.983(0.963,1.004)
ENSG00000183617	19	MRPL54	3762662	rs4807507	19	3763575	C	G	0.628231	-0.00612669	0.00383878	0.1104	0.353213	0.0458939	1.40077e-14	-0.0173456	0.0110994	0.118111	0.462288	7	Prostate	-0.0391004	0.00440922	0.982804	0.961654	1.00442	0.983(0.962,1.004)
ENSG00000154518	2	ATP5G3	176040986	rs36175786	2	176057038	A	T	0.744533	0.00703697	0.00440637	0.1102	-0.296881	0.0398386	9.18709e-14	-0.023703	0.0151792	0.118395	0.830766	18	Prostate	-0.0534542	0.00604823	0.976576	0.947949	1.00607	0.977(0.948,1.006)
ENSG00000102967	16	DHODH	72042487	rs3213422	16	72042682	C	A	0.49006	0.0059215	0.00369632	0.1092	-0.363205	0.057196	2.15056e-10	-0.0163035	0.0104958	0.120344	0.888139	17	Prostate	-0.0368753	0.00426827	0.983829	0.963796	1.00428	0.984(0.964,1.004)
ENSG00000168827	3	GFM1	158362067	rs6779780	3	158377491	G	A	0.384692	0.00626396	0.00391743	0.1099	-0.192692	0.0331873	6.39056e-09	-0.0325077	0.0210868	0.123169	0.26645	5	Prostate	-0.0738378	0.00882243	0.968015	0.928822	1.00886	0.968(0.929,1.009)
ENSG00000130348	6	QRSL1	107077453	rs2054365	6	107077502	A	G	0.383698	-0.0059191	0.00380161	0.1194	-0.625709	0.0630105	3.07511e-23	0.00945983	0.00614991	0.123998	0.266323	20	Prostate	-0.00259399	0.0215137	1.0095	0.997409	1.02175	1.01(0.997,1.022)
ENSG00000007923	1	DNAJC11	6694228	rs12041318	1	6632951	C	T	0.120278	0.00978604	0.00597803	0.1016	0.316218	0.0714004	9.47606e-06	0.0309471	0.0201549	0.124669			Prostate	-0.0085565	0.0704507	1.03143	0.99148	1.07299	1.031(0.991,1.073)
ENSG00000137944	1	CCBL2	89401456	rs4655888	1	89358186	T	A	0.363817	-0.00608224	0.00385929	0.115	-0.444736	0.067582	4.68271e-11	0.0136761	0.00892309	0.12536	0.367308	11	Prostate	-0.00381316	0.0311654	1.01377	0.996194	1.03166	1.014(0.996,1.032)
[truncated: 235 more rows]

## Sheet: bph_pqlt
TableS4	SMR analysis for association between mitochondrial gene expression and BPH in pQTL level
[truncated: 139 more rows]

## Sheet: bph_mqtl
TableS5	SMR analysis for association between mitochondrial gene expression and BPH in mQTL level
[truncated: 2,771 more rows]

[truncated: 19 more sheets: prostatitis_eqtlgen, prostatitis_gtex_blood, prostatitis_gtex_prostate, prostatitis_pqtl, prostatitis_mqtl, pca_eqtlgen, pca_gtex_blood, pca_gtex_prostate, pca_pqtl, pca_mqtl, BPH, Prostatitis, Prostate cancer, bph_exp, prostatitis_exp, pca_exp, mediation_bph, mediation_prostatitis, mediation_pca]
